# Supplementary material for: Communication of preclinical emergency teams in critical situations: A nationwide study
Source: PLoS One. 2021 May 3;16(5):e0250932. doi: 10.1371/journal.pone.0250932 (PMC8092665; doi:10.1371/journal.pone.0250932)
Supplement: S1 Dataset — (XLSX) [file pone.0250932.s001.xlsx]

## Sheet: S1 Dataset
response code	Participation status	1. I agree that the data collected in the course of the survey may be collected in encrypted, anonymous form, i.e. without naming, e-mail or IP address storage, and evaluated for scientific purposes. I am aware that it is NOT possible to assign the statements to myself.	2. how old are you?	3. how long have you been working in the EMS?	4. I am…	5. i work in the EMS as a…	6. how great are your fears of legal, service or civil consequences if a patient were harmed as a result of your work?	In case of short-term damage (e.g. pain, discomfort)	In case of a medium-term damage (e.g. prolonged hospital stay, rehabilitation)	In the event of a long-term loss (e.g. disability, death)	7. have you ever affected a patient's condition (e.g., pain, worsening of condition) as a result of your work?	no	yes, but the further episodes are unknown to me.	yes, short-term impairment (e.g. pain, discomfort)	yes, medium-term impairment (e.g. prolonged hospital stay, rehabilitation)	yes, long-term impairment (e.g. disability, death)	8. please rate the following statements:	In the mission, I would like to work with standards/guidelines.'	Handoff conversations to physicians should be standardized.'	Emergency physicians are good team players in the ambulance service.'	Paramedics are good team players in emergency services.'	Certain team constellations are more likely to lead to communication errors.'	Only female employees are to rate the following statement: 'During patient care, I am listened to less well than my male colleagues.'	Paramedics, EMTs, or emergency physicians can harm patients.'	In the mission, my communication with colleagues is precise and effective.'	I find my work in emergency services to be challenging.'	9. please rate the following statements:	During patient handoffs, I forget information that was shared with me.'	I forget to hand over information during patient handoffs.'	In patient handoffs, I twist information.'	In patient care, I forget what my colleague said to me.'	In patient care, I address my colleague by name when I pass a task to him/her.'	In patient care, I always know I'm meant when I'm given tasks.'	When providing patient care, I repeat out loud the task I've been told to do before I perform it.'	In patient care, I announce out loud when I've completed the task I've been asked to do.'	During patient care/handover, I get interrupted when I say something.'	When providing patient care, I hear non-appreciative statements from colleagues (e.g., 'Make yourself useful once in a while and do this and that.').	When I'm very stressed, I mix things up.'	When I'm very stressed, I interrogate myself.'	When I'm very stressed, I express myself imprecisely.'	When I'm very stressed, I communicate less and less.'	When I'm very stressed, I get out of tone.'	After difficult patient care, I ask team members for feedback.'	In routine situations, mishaps, slip-ups or mistakes happen to me when I'm not actively thinking about the next step.'	In stressful situations, mishaps, slip-ups or mistakes happen to me.'	10. if you forgot something you were told once during patient care, why didn't you ask again?	There was no time for that.	There are too many tasks that I have to manage at the same time.	I don't want to seem unfocused.
27608856	participated and finished	yes	44	24	male	Paramedic 3 years		3	3	3		1		1				2	1	3	2	1		1	2	1		3	3	4	3	1	1	2	1	3	4	3	3	3	4	4	2	4	4
27609097	participated and finished	yes	29	4	female	Paramedic 3 years		3	3	2		1						3	4	2	1	4	2	1	1	1		3	3	4	4	1	1	4	3	4	4	4	4	4	3	4	3	4	4			1
27609187	participated and finished	yes	23	4	male	Paramedic 2 years		4	2	1				1				2	1	3	2	3		1	1	1		3	3	3	3	1	2	2	2	2	3	3	3	3	3	3	2	3	3				1
27609249	participated and finished	yes	27	6	male	Paramedic 2 years		3	2	1				1				2	2	3	2	1		1	2	1		2	3	4	4	2	2	3	3	3	3	2	3	2	2	1	2	3	3			1
27609308	participated and finished	yes	48	21	female	Paramedic 2 years		3	2	1		1						2	3	3	2	2	4	3	2	2		3	3	4	3	2	1	3	2	4	4	3	3	3	3	4	2	4	3		1	1
27609499	participated and finished	yes	32	12	female	Paramedic 2 years		3	3	3				1				2	3	4	2	2	2	2	2	2		3	3	3	3	2	2	3	2	2	3	3	3	3	3	3	2	3	3			1
27609713	participated and finished	yes	35	17	male	Paramedic 2 years		3	2	1				1				1	2	3	2	1		1	1	1		3	3	4	3	1	2	2	1	1	4	3	3	3	4	3	2	3	3		1	1
27609871	participated and finished	yes	33	3	male	Paramedic 2 years				2				1				3	1	3	1	4		1	2	1		2	3	3	3	3	4	3	1	1	2	3	3	3	3	4	2	3	3		1	1
27610136	participated and finished	yes	25	7	male	Paramedic 2 years		3	2	1				1				2	2	2	2	1		1	1	2		3	4	4	4	1	1	3	2	1	4	4	4	3	4	3	1	4	3
27610881	participated and finished	yes	38	20	female	Paramedic 2 years		4	3	3		1						3	2	2	1	2	3	3	1	1		4	4	4	4	1	1	2	2	3	4	4	4	4	4	3	2	3	4			1	1
27611571	participated and finished	yes	33	10	female	Paramedic 2 years		4	3	3			1					2	2	2	2	3	3	2	2	2		3	3	3	3	3	2	3	1	4	4	4	3	3	3	4	3	3	3		1	1
27612570	participated and finished	yes	48	20	male	Paramedic 3 years		4	2	1				1				1	1	3	1	1						4	4	4	4	1	1	1	1	4	4	4	4	4	4	4	1	4	4			1
27613394	participated and finished	yes	21	3	female	Paramedic 3 years		3	2	1			1					2	1	3	2	1	1	2	2	1		3	2	4	3	1	3	2	1	2	2	3	2	3	3	2	4	4	3				1
27614627	participated and finished	yes	20	4	male	Paramedic 2 years		4	2	1			1					2	1	2	1	1		1	1	1		3	3	4	3	1	1	3	1	2	3	3	3	3	3	3	2	3	3
27614965	participated and finished	yes	54	32	male	Paramedic 2 years		3	2	1				1				2	3	2	1	1		3	2	1		3	3	4	3	1	1	3	2	3	4	3	3	3	4	3	2	3	4			1
27615970	participated and finished	yes	44	25	male	EP		4	4	3				1				3	3	2	2	2		2	2	2		3	3	4	4	2	2	3	3	3	3	3	3	3	3	4	2	4	4		1
27616195	participated and finished	yes	40	20	male	Paramedic 3 years		4	3	4				1				4	4	4	4	1		1	1	1		3	3	4	3	2	1	4	4	2	4	4	3	3	3	3	1	4	3		1
27616348	participated and finished	yes	47	24	male	Paramedic 2 years		1	1	1				1				2	2	3	2	1		1	2	1		3	3	3	3	2	2	3	3	2	3	3	2	2	2	3	3	3	3		1	1	1
27637359	participated and finished	yes	40	24	female	EP		4	3	3			1	1				2	2	3	2	1	2	1	3	1		2	2	3	3	2	2	4	2	3	4	3	3	2	3	3	1	3	3		1	1
27658698	participated and finished	yes	27	8	male	Paramedic 2 years		3	1	1		1						1	1	3	1	1		1	2	2		3	4	4	4	2	1	3	2	1	4	3	4	3	2	3	2	3	4			1
27702412	participated and finished	yes	37	15	female	Paramedic 2 years		4	4	3				1				2	2	3	2	1	3	3	2	2		3	3	3	3	3	2	1	1	4	3	4	3	3	2	3	1	3	3			1
27703467	participated and finished	yes	56	32	male	Paramedic 3 years		3	2	2					1			2	1	3	2	2		2	2	2		3	3	3	3	2	2	3	2	2	3	3	3	3	2	3	2	3	3		1
27704285	participated and finished	yes	49	26	male	Paramedic 3 years		3	3	3					1			1	1	2	3	1		1	3	1		3	3	2	2	2	2	1	1	3	4	3	2	3	1	3	2	3	3		1	1
27712940	participated and finished	yes	28	2	male	EP		3	3	2				1				1	1	2	2	2		1	2	1		3	3		3	1	2	1	1	4	4	3	4	4	2	4	3	4	3
27715741	participated and finished	yes	27	8	male	Paramedic 2 years		2	2	2				1				2	1	3	1	2	1	1	1	2		3	3	3	3	2	2	2	2	2	2	2	3	2	2	2	1	2	3		1
27718015	participated and finished	yes	35	4	male	Paramedic 2 years		3	3	4				1				2	2	2	1	1		1	2	2		3	3	4	3	2	1	3	2	4	4	3	4	4	3	4	2	3	3		1
27719842	participated and finished	yes	44	23	male	Paramedic 3 years		3	2	2		1						2	2	3	1	3		3	2	1		3	3	4	3	3	2	3	2	3	4	3	3	3	3	3	2	3	3			1
27726564	participated and finished	yes	51	29	male	Paramedic 3 years		3	3	3				1				1	2	3	2	1		1	1	1		3	3	4	3	2	3	2	2	3	4	4	4	3	3	4	2	3	3			1
27726598	participated and finished	yes	54	32	male	Paramedic 2 years		1	1	1		1							3	2	2	3		4	2	2		3	3	3		3	2	4	2		3						2	3	2		1	1
27727333	participated and finished	yes	29	6	female	Paramedic 2 years		4	3	3				1				1	2	2	1	2	3	2	2	2		2	3	4	3	1	2	2	1	3	4	3	3	4	3	4	2	4	3
27730265	participated and finished	yes	39	18	male	Paramedic 2 years		3	3	3				1				2	2	3	3	2		2	2	2		3	3	4	3	2	2	4	4	3	4	3	3	3	3	3	2	3	3			1
27734802	participated and finished	yes	51	24	male	Paramedic 2 years		3	2	1				1				3	2	4	2	1		1	2	2		3	3	3	3	3	2	4	3	2	4	4	4	4	2	2	3	4	3			1
27736463	participated and finished	yes	45	19	male	Paramedic 2 years		4	2	2					1			2	3	2	2	1		2	2	4		3	3	4	3	2	2	3	1	2	4	3	3	3	2	3	1	3	3
27741438	participated and finished	yes	38	16	male	Paramedic 3 years		4	4	3			1						2	2	2	1		1	2	2		3	3	4	3	2	2	3	3	3	3	3	3	3	2	4	1	3	3			1
27742043	participated and finished	yes	36	1	male	Paramedic 2 years		4	3	1				1				1	1	2	2	1		1	2	2		3	3	4	3	2	2	2	1	3	3	3	3	3	3	3	2	3	3
27764827	participated and finished	yes	39	17	male	Paramedic 3 years		4	3	1				1				1	2	4	2	3		1	2	1		3	3	4	3	3	2	3	3	3	4	3	3	3	3	3	2	3	3			1
27772800	participated and finished	yes	26	6	male	Paramedic 2 years		2	1	1				1				1	1	3	2	1		1	2	1		3	3	3	3	2	2	3	2	1	3	4	4	3	2	4	1	3	3		1
27782768	participated and finished	yes	45	23	male	Paramedic 3 years		3	2	1			1	1				2	2	2	2	2		2	2	2		3	4	4	4	1	1	3	2					3	3	4	2	4	3
27783309	participated and finished	yes	26	6	male	Paramedic 2 years		3	1	1				1				2	2	3	2	1		1	2	1		3	3	3	3	2	2	3	3	2	4	4	3	3	2	3	4	4	3			1
27786067	participated and finished	yes	29	10	male	Paramedic 2 years		3	2	1			1	1				2	1	2	2	2		1	1	2		3	3	3	3	2	1	4	1	3	4	3	3	3	3	3	1	3	3
27787049	participated and finished	yes	60	40	male	Paramedic 2 years		2	3	1						1		1	1	1	1	1	4	4	2	2		3	3	4	3	1	1	1	1	4	4	2	2	2	2	3	1	2	2
27788316	participated and finished	yes	44	23	male	Paramedic 3 years		4	3	3				1				2	2	2	2	2		2	1	1		3	3	4	3	1	1	2	1	3	4	4	4	4	3	4	1	4	3				1
27788601	participated and finished	yes	24	5	female	Paramedic 2 years		2	1	1		1						2	2	4	1	1	1	1	2	2		3	3	4	3	1	2	2	2	2	3	3	4	3	3	3	2	4	3		1	1
27791413	participated and finished	yes	48	13	male	Paramedic 2 years		3	2	1				1		1		2	3	2	2	2		1	2	1		3	3	4	4	3	2	3	2	3	4	4	4	3	4	3	2	3	3		1
27795974	participated and finished	yes	25	3	male	Paramedic 2 years		3	3	2		1						1	2	1	1	1		1	2	1		3	3	3	4	1	1	1	1	3	4	3	4	3	4	4	2	4	4			1
27799472	participated and finished	yes	53	33	male	Paramedic 2 years		3	2	1		1						1	1	2	1	1		1	1	1		3	3	4	3	1	1	2	1	3	4	4	4	4	4	3	2	4	3
27799487	participated and finished	yes	45	25	male	Paramedic 2 years		4	4	3		1						2	3	2	2	3		4	2	2		3	3	3	3	2	2	3	2	3	4	3	4	4	4	3	2	3	3
27803773	participated and finished	yes	44	23	male	Paramedic 2 years		3	1	2		1						2	1	1	2	1		1	2	2		4	3	3	4	1	2	3	2	3	4	3	3	3	3	3	2	3	3		1	1
27805688	participated and finished	yes	36	15	male	Paramedic 2 years		3	3	2			1					2	1	3	2	1		1	2	1		3	3	4	3	4	2	3	2	3	3	3	3	3	3	3	2	3	3			1
27806207	participated and finished	yes	24	5	male	Paramedic 2 years		4	2	1			1					1	1	2	2	1		2	2	2		3	2	4	3	1	2	4	3	3	4	4	3	2	2	3	2	3	3
27807420	participated and finished	yes	25	7	male	Paramedic 3 years		4	4	3				1				2	1	3	2	1		3	2	3		3	3	3	3	2	2	3	1	3	4	3	3	4	2	4	1	4	4			1
27810779	participated and finished	yes	28	6	male	Paramedic 2 years		3	2	1				1				1	1	1	1	1		3	2	2		3	3	3	3	1	2	2	2	4	3	3	3	3	3	3	2	3	3			1
27813186	participated and finished	yes	29	1	male	Paramedic 2 years		3	2	1				1				2	2	4	2	1		1	2	1		2	2	3	3	2	2	3	2	3	4	2	3	2	3	3	1	3	3				1
27813812	participated and finished	yes	29	10	male	Paramedic 2 years		3	2	1				1				2	1	3	1	2		1	1	1		3	4	4	4	2	2	2	2	3	4	4	4	3	4	4	2	4	4			1
27814086	participated and finished	yes	22	2	male	Paramedic 3 years		3	3	1		1						1	1	2	1	1		1	2	2		3	3	4	3	2	2	4	3	2	3	3	3	2	2	3	2	3	3		1	1
27815709	participated and finished	yes	51	16	male	Paramedic 2 years		4	3	2		1						2	2	3	2	1		1	1	1		3	3	4	4	2	1	2	2	2	4	4	4	4	3	3	1	4	4
27817776	participated and finished	yes	28	4	female	Paramedic 2 years		2	2	2			1					1	1	3	2	1	2	2	2	1		3	3	3	3	2	3	3	3	2	3	3	2	3	2	3	2	2	3			1
27818247	participated and finished	yes	42	23	male	EP		3	4	2			1	1				1	1	2	2	1		1	1	3		3	3	4	3	2	2	4	3	3	4	3	3	3	3	3	1	4	3			1
27819113	participated and finished	yes	53	24	male	Paramedic 3 years		3	3	2			1	1				3	2	3	2	2		3	2	1		3	3	4	3	3	2	2	2	3	4	4	4	3	4	4	2	4	3		1	1
27821368	participated and finished	yes	34	15	male	EP		4	3	2					1			2	1	3	2	1		1	1	2		3	3	4	3	3	1	2	1	3	4	3	3	3	4	4	1	3	3
27823431	participated and finished	yes	25	5	male	Paramedic 2 years		3	2	2			1	1				2	2	3	2	2		3	2	2		3	3	4	3	2	2	3	2	3	3	4	3	3	2	3	2	4	3		1	1
27824396	participated and finished	yes	46	25	male	Paramedic 2 years		3	3	2				1				2	2	1	1	3		2	1	2		4	4	4	3	3	2	3	2	3	4	4	4	4	4	3	1	4	4
27824532	participated and finished	yes	61	38	male	Paramedic 2 years		3	3	3			1					3	4	2	2	1		1	2	2		3	3	3	3	2	2	3	3	3	4	3	2	2	3	3	3	3	3			1
27824702	participated and finished	yes	26	2	male	Paramedic 3 years		3	2	2		1						1	1	2	2	2		1	2	2		3	2	3	3	2	2	3	2	2	4	3	3	3	3	3	2	3	3		1
27829226	participated and finished	yes	34	7	male	Paramedic 2 years		4	3	3			1	1		1		2	3	2	1	1		2	2	3		3	3	3	3	3	2	4	2	2	4	3	2	3	3	3	1	4	2		1	1
27833588	participated and finished	yes	28	8	female	Paramedic 2 years		3	4	2			1					1	3	3	1	1	2	1	1	1		3	2	4	2	2	2	4	4	3	4	3	3	3	2	2	2	3	3			1
27835128	participated and finished	yes	26	5	male	Paramedic 2 years		3	3	1		1						2	2	1	1	2		1	2	2		3	3	3	2	1	2	3	2	3	4	2	3	3	2	4	3	3	3		1	1
27837270	participated and finished	yes	44	25	male	Paramedic 2 years		4	3	2				1				1	2	3	2	1						3	3	4	3	2	2	1	2	3	3	3	3	4	2	3	3	4	3			1
27838833	participated and finished	yes	45	23	male	Paramedic 3 years		3	2	1				1				2	2	2	2	1		1	2	1		3	3	3	3	3	2	2	1	2	4	3	3	3	3	4	1	4	3			1
27838991	participated and finished	yes	25	2	female	Paramedic 2 years		2	2	2		1						1	1	3	2	1	3	2	2	1		3	3	3	3	1	2	2	1	3	4	3	3	3	2	2	1	2	3			1
27839144	participated and finished	yes	56	30	male	EP		4	3	3				1				2	1	2	2	1		1	2	1		3	3	3	3	2	1	2	1	3	4	4	3	3	3	3	1	3	3		1
27839320	participated and finished	yes	24	5	male	Paramedic 2 years		1	1	1		1						1	1	3	2	1		1	2	1		3	3	4	3	1	2	3	2	2	4	4	3	3	3	4	1	4	3
27839393	participated and finished	yes	26	6	male			3	2	1				1				2	2	2	2	1		1	2	3		2	2	3	3	3	2	3	4	3	3	3	2	2	2	3	2	3	3			1	1
27839476	participated and finished	yes	54	28	male	Paramedic 2 years		2	2	2				1				1	2	2	1	1		4	2	1		3	3	3	3	2	2	2	2	3	2	3	3	3	3	3	2	3	2			1
27839816	participated and finished	yes	48	21	male	Paramedic 2 years		2	2	2		1						2	2	3	2	2		1	3	1		3	3	3	3	3	2	4	4	1	3	3	3	2	2	2	3	3	3
27840514	participated and finished	yes	20	3	male	Paramedic 3 years		1	1	3				1				1	1	3	2	1		1	2	2		3	3	3	3	2	2	3	1	2	4	3	3	3	3	3	1	4	3			1
27841093	participated and finished	yes	28	10	male	Paramedic 2 years		4	3	2				1				2	1	3	2	2		2	2	2		4	4	4	3	1	2	2	2		4	4	4	4	4	3	1	4	4		1	1
27841458	participated and finished	yes	38	17	male	Paramedic 3 years		2	2	2				1				2	2	2	1	2		4	1	1		3	3	4	3	1	1	3	2	2	4	3	4	3	3	3	3	3	3				1
27841672	participated and finished	yes	31	11	female	Paramedic 2 years		4	3	2		1						3	2	3	2	3	2	1	2	2		3	4	4	4	3	2	3	2	3	3	3	3	4	2	4	2	3	3		1	1
27841861	participated and finished	yes	25	4	male	Paramedic 3 years		3	2	2				1	1	1		1	1	2	2	1		1	2	1		3	3	3	3	1	1	2	1	2	3	2	2	2	2	3	1	3	2			1
27841946	participated and finished	yes	36	16	male	Paramedic 2 years		3	3	3		1						1	1	2	1	3		2	1	1		3	4	4	3	1	1	3	3	2	3	3	3	3	3	4	1	3	3			1
27842945	participated and finished	yes	48	7	male	Paramedic 2 years		1	1	1				1				1	1	2	2	2		2	2	2		3	3	3	3	2	3	2	2	2	3	3	3	3	3	3	2	3	3		1	1
27843764	participated and finished	yes	33	14	male	Paramedic 3 years		4	3	2				1				1	1	2	2	2		1	1	2		3	3	3	3	2	1	3	2	3	4	4	4	3	2	3	1	4	3
27843871	participated and finished	yes	46	24	male	Paramedic 2 years		2	1	1		1						1	2	2	2	1		1	2	1		3	3	3	3	3	2	2	2	4	4	3	3	3	3	3	3	3	3			1	1
27844921	participated and finished	yes	56	28	male	Paramedic 2 years		4	2	1				1				2	3	2	2	2		2	2	2		3	4	4	4	2	2	3	2	3	4	3	3	3	4	3	2	4	3
27845023	participated and finished	yes	26	8	male	Paramedic 2 years		4	3	1				1				2	1	3	2	1		1	2	1		3	3	3	3	1	2	3	2	2	3	4	3	3	3	3	2	3	3		1
27845651	participated and finished	yes	52	27	male	Paramedic 2 years		3	1	1			1					1	3		1	1		1	2	1		2	2	3	3	3	2	3	2	2	4	3	3	2	2	2	2	3	2		1	1
27845718	participated and finished	yes	26	7	male	Paramedic 2 years		2	1	1				1				1	1	3	2	1		1	2	2		3	3	3	3	2	3	3	2	1	3	3	3	2	3	2	2	3	3				1
27845755	participated and finished	yes	22	3	male	Paramedic 3 years		4	4	2		1						2	3	2	1	3		1	1	2		3	3	4	3	2	1	3	2	3	4	4	4	3	3	3	1	4	3
27846200	participated and finished	yes	31	10	male	Paramedic 2 years		4	4	1						1		1	1	2	2	1		1	2	2		3	2	3	3	3	2	3	3	2	3	3	3	2	3	2	2	3	3		1	1	1
27846269	participated and finished	yes	31	6	male	Paramedic 2 years		4	2	1				1				2	2	3	2	2		1	2	2		3	3	4	2	3	2	3	1	4	4	3	3	2	3	3	1	4	3
27847931	participated and finished	yes	22	2	male	Paramedic 3 years		2	2	1			1			1		2	2	3	1	1		1	2	2		1	2	3	3	2	1	3	3	2	4	4	3	3	4	4	2	2	3				1
27848082	participated and finished	yes	36	12	female	Paramedic 2 years		4	3	1				1		1		2	2	1	1	2	4	1	2	3		2	2	4	3	2	2	3	1	2	4	4	4	3	3	3	3	3	3		1		1
27849180	participated and finished	yes	56	37	male	EP		3	3	3				1				2	2	2	2	1		1	2	2		3	3	4	3	2	1	2	2	4	4	3	4	4	3	4	2	3	3
27849854	participated and finished	yes	39	10	female	EP		4	4	3				1				2	2	3	2	1	4	1	2	2		2	2	4	4	3	1	3	2	3	4	4	3	3	1	4	1	3	4
27851523	participated and finished	yes	29	8	male	Paramedic 2 years		4	3	2				1				2	2	3	2	2		2	2	2		4	4	4	4	4	3	3	4	4	4	3	4	3	2	3	2	3	3				1
27853128	participated and finished	yes	39	12	male	Paramedic 2 years		2	2	1				1				1	2	2	2	1		1	2	2		3	3	4	3	2	2	1	1	2	3	4	3	3	4	4	1	4	3			1
27853138	participated and finished	yes	25	6	female	Paramedic 2 years		3	2	1		1						1	2	3	1	2	1	2	1	2		4	4	4	3	2	1	2	1	3	4	4	3	4	3	3	2	4	4
27853161	participated and finished	yes	55	20	male	EP		4	2	1		1						3	2	4	2	2		1	2	3		2	2	3	3	1	1	4	4	3	4	4	4	4	2	4	3	4	3			1
27853292	participated and finished	yes	39	18	male	EP		4	4	3		1						2	2	2	1	1		1	2	2		3	3	4	3	4	3	3	3	4	3	3	3	3	3	3	1	3	3		1	1
27854136	participated and finished	yes	28	10	male	Paramedic 2 years		4	3	2					1			2	3	3	2	1		1	2	2		3	3	3	3	3	2	3	3	4	4	4	4	4	3	3	3	3	3		1
27854551	participated and finished	yes	35	6	female	EP		4	3	2				1				2	3	1	1	2	4	3	3	2		2	3	4	3	2	2	1	3	3	3	2	3	2	1	4	2	3	3
27854873	participated and finished	yes	61	35	male	EP		4	4	3					1			2	2	2	2	1		1	2	2		2	3	3	3	2	2	4	3	2	3	3	3	3	3	3	2	3	3		1	1
27855018	participated and finished	yes	30	10	male	Paramedic 2 years		4	2	1				1				2	2	2	2	1		3	2	2		3	3	4	3	1	2	2	2	3	4	3	3	3	2	4	2	3	3		1	1
27855692	participated and finished	yes	24	5	male	Paramedic 2 years		4	3	1				1				1	2	2	2	1		1	2	1		3	3	4	3	1	1	3	3	4	4	3	4	3	3	4	2	2	3
27856166	participated and finished	yes	24	4	male	Paramedic 2 years		4	4	1			1	1				1	2	2	2	1		1	1	3		2	2	3	3	3	1	4	2	3	4	3	4	3	4	3	2	3	3		1
27856783	participated and finished	yes	49	22	male	Paramedic 2 years		3	2	1				1				1	1	3	2	1		1	2	1		3	3	4	4	1	2	3	1	2	3	4	4	4	4	4	2	4	3		1	1
27857024	participated and finished	yes	45	24	male	EP		3	2	1			1			1		2	2	3	2	1		1	2	1		2	2	3	2	2	2	2	2	1	3	3	2	3	1	4	1	3	3		1	1
27858658	participated and finished	yes	49	28	male	Paramedic 2 years		3	2	3			1					1	1	2	2	2		3	2	1		3	3	3	3	2	2	1	1	3	4	3	3	3	2	4	1	3	3			1
27859673	participated and finished	yes	26	7	male	Paramedic 2 years		3	2	1				1				1	1	2	2	1		4	2	2		3	3	3	2	2	2	2	1	2	4	3	2	3	2	3	1	3	3		1		1
27860687	participated and finished	yes	25	6	male	Paramedic 2 years		4	3	2				1	1			2	1	3	1	2		2	2	2		3	3	3	3	2	2	2	2	3	4	4	4	4	4	3	1	4	4
27860707	participated and finished	yes	30	10	male	Paramedic 2 years		3	2	1				1				2	1	3	1	1		1	2	2		3	3	3	3	2	2	4	2	3	3	3	3	4	3	4	1	3	3			1
27861418	participated and finished	yes	28	7	male	Paramedic 2 years		3	2	1				1				1	1	3	2	1		1	2	1		3	3	3	3	1	2	2	2	3	4	3	3	3	3	3	1	3	4
27862868	participated and finished	yes	47	25	male	Paramedic 3 years		4	2	1				1				2	1	3	2	1		1	2	2		3	3	3	3	3	2	2	2	3	4	2	2	2	2	3	2	3	3			1
27864163	participated and finished	yes	31	6	female	Paramedic 2 years		3	3	2				1	1	1		2	3	2	2	1	3	1	2	2		3	3	3	2	1	2	3	1	3	4	3	3	3	3	3	1	3	3
27864496	participated and finished	yes	39	20	female	Paramedic 3 years		2	1	1		1						1	1	2	2	2	3	2	2	2		3	3	4	3	2	2	3	2	4	4	3	3	3	3	3	2	4	3		1
27864658	participated and finished	yes	23	2	male	Paramedic 2 years		4	2	1		1						2	2	2	2	1		1	1	1		3	3	3	3	1	2	2	1	3	4	3	3	2	3	4	1	3	3				1
27864709	participated and finished	yes	33	12	male	Paramedic 2 years		3	2	1				1				2	2	3	2	1		1	2	2		3	3	3	3	2	2	2	2	3	4	3	3	2	2	3	4	3	3		1	1
27866917	participated and finished	yes	24	5	male	Paramedic 3 years		3	1	1								1	2	2	2	1		1	2	1		3	3	4	3	2	2	2	2	3	4	4	4	4	2	3	2	4	3			1
27868845	participated and finished	yes	36	17	male	Paramedic 2 years		3	3	2				1				2	1	3	1	2	3	1	1	1		3	3	3	3	3	2	3	1	4	3	3	3	4	4	3	2	4	4		1
27869488	participated and finished	yes	28	10	male	Paramedic 3 years		2	1	1					1			1	2	3	3	1		1	2	2		3	3	3	3	1	2	2	2	3	4	4	3	3	4	4	1	3	3			1
27869510	participated and finished	yes	26	6	female	Paramedic 2 years		3	2	1					1			2	3	2	2	2	4	1	2	1		3	3	3	3	1	2	3	2	3	3	3	3	2	3	3	2	3	2
27870481	participated and finished	yes	27	8	male	Paramedic 2 years		4	1	1				1				2	1	1	1	2		2	1	3		3	3	4	3	1	2	3	2	3	4	4	4	4	3	3	4	3	3
27871954	participated and finished	yes	36	10	male	Paramedic 2 years		3	2	1			1					2	2	2	2	3		1	2	2		3	3	4	4	3	2	3	2	3	3	4	4	3	4	4	2	4	4
27872403	participated and finished	yes	28	4 yeshre	female	Paramedic 2 years		3	3	3			1					2	2	3	2	1	2	2	2	2		3	3	3	3	1		3	2	2	4	2	2	2	2	3	2	3	3
27872651	participated and finished	yes	28	7	male	Paramedic 2 years		4	4	4		1						1	1	3	2	3		3	2	1		3	3	4	4	2	2	3	3	3	3	3	4	4	4	4	2	4	4
27872778	participated and finished	yes	38	10	male	Paramedic 2 years		2	1	1		1						1	1	3	1	2		2	2	1		3	3	3	3	2	2	2	1	3	4	3	3	3	3	4	2	3	3			1
27872965	participated and finished	yes	48	26	male	Paramedic 2 years		3	1	1		1						2	1	2	2	4		1	1	1		3	4	4	3	1	2	2	1	3	4	4	4	4	4	4	2	4	4
27873648	participated and finished	yes	57	23	male	Paramedic 2 years		3	3	3		1						2	3	2	1	2		3	2	1		4	4	4	4	1	1	2	2	3	4	4	4	4	3	3	2	4	4
27874330	participated and finished	yes	44	25	male	Paramedic 3 years		2	1	1		1						2	2	2	2	1		1	2	1		3	3	3	2	4	3	3	2	3	4	3	3	3	2	3	1	3	3				1
27874969	participated and finished	yes	34	8	male	Paramedic 2 years		1	2	2		1						1	1	3	3	1		1	2	1		3	3	3	3	2	1	2	2	2	3	3	4	3	3	3	2	4	3		1	1
27876106	participated and finished	yes	31	5	male	Paramedic 2 years		4	3	2				1				2	2	3	3	1		1	2	2		2	2	4	3	3	1	2	1	1	3	3	3	2	2	3	1	3	3		1	1
27876332	participated and finished	yes	42	22	male	Paramedic 3 years		3	3	3			1					2	2	3	2	1		1	2	2		3	3	4	3	2	2	3	2	3	4	4	3	3	4	4	2	3	3		1	1
27877113	participated and finished	yes	55	35	male	EP		4	2	1				1	1			1	1	3	3	1						3	3	4	3	2				3	4	3	3	3	3	3	2	4	3			1
27877294	participated and finished	yes	20	1	female	Paramedic 3 years		4	3	1		1						1	1	2	2	1	2	1	2	1		4	4	4	3	3	2	3	3	2	3	3	3	3	2	4	3	4	3			1	1
27878909	participated and finished	yes	45	25	male	Paramedic 2 years		3	2	2			1					2	3	3	2	1		1	2	2		3	3	3	2	4	2	4	3	2	3	2	2	3	1	3	3	3	2		1	1
27879296	participated and finished	yes	22	3	male	Paramedic 2 years		4	1	1			1	1				1	2	2	2	2		1	3	1		2	3	2	2	3	2	3	3	2	4	3	3	3	2	4	4	3	3
27880582	participated and finished	yes	22	2	male	Paramedic 2 years		2	2	1		1						1	1	2	1	1		2	1	1		3	3	3	3	2	2	1	2	2	3	3	3	3	2	3	2	3	3		1
27881173	participated and finished	yes	34	15	male	Paramedic 2 years		3	2	1				1				1	2	3	3	1		1	2	2		3	3	4	3	2	2	3	3	4	4	3	4	4	3	4	2	3	3			1
27884498	participated and finished	yes	21	2	male	Paramedic 2 years		3	3	2		1						1	1	2	2	1		3	2	2		3	3	3	3	2	2	3	2	2	3	3	3	3	2	3	2	3	3
27887041	participated and finished	yes	36	16	male	Paramedic 2 years		4	3	1				1				3	1	3	2	1		1	2	1		3	3	3	3	2	2	3	4	2	2	3	3	3	3	4	2	3	3			1
27888311	participated and finished	yes	39	17	female	Paramedic 2 years		4	2	2				1				1	3	2	2	1	3	3	1	1		3	3	3	4	1	2	2	1	3	4	3	3	3	4	3	1	4	3		1
27889097	participated and finished	yes	23	5	male	Paramedic 2 years		3	2	1				1				1	1	3	1	2		1	2	3		3	3	3	3	1	3	3	1	2	3	3	3	3	2	4	1	3	3		1	1
27889311	participated and finished	yes	24	3	female	Paramedic 2 years		1	3	1		1						1	1	1	1	1	4	3	2	1		3	3	3	3	2	2	1	1	2	3	3	3	3	3	3	1	3	3			1
27890697	participated and finished	yes	45	23	male	Paramedic 3 years		3	3	1				1				2	2	3	2	1		1	2	1		4	4	4	3	2	2	1	1	2	3	4	3	3	3	2	2	4	3			1
27890911	participated and finished	yes	30	10	male	Paramedic 2 years		3	3	2			1	1				1	1	2	2	1		1	2	2		3	3	3	3	2	2	1	1	2	3	3	3	3	4	4	1	3	3
27890922	participated and finished	yes	48	24	male	Paramedic 3 years		3	3	3				1				1	1	2	2	2		2	2	1		3	3	3	4	3	3	2	3	3	3	3	3	4	3	3	3	3	3		1	1
27891050	participated and finished	yes	25	7	female	Paramedic 2 years		2	1	1				1				1	2	2	2	1	2	2	2	1		3	3	3	3	1	2	2	2	3	2	3	3	3	3	3	2	3	3
27891245	participated and finished	yes	42	21	male	Paramedic 3 years		4	4	4		1						1	1	3	3	1		1	2	1		4	4	4	3	1	2	1	1	2	4	4	4	4	4	4	1	4	3
27891921	participated and finished	yes	24	3	male	Paramedic 2 years		3	2	1		1						2	2	3	3	2		1	2	3		4	4	3	3	1	1	2	2	1	3	4	4	3	3	3	1	4	3		1	1
27892712	participated and finished	yes	32	8	male	Paramedic 3 years		3	2	1				1				2	2	3	2	1		1	2	1		3	3	3	3	2	2	2	2	2	3	4	4	4	4	3	2	3	3
27892930	participated and finished	yes	37	16	male	Paramedic 2 years		2	2	2				1				2	1	3	1	2		2	2	1		3	3	3	3	2	2	3	2	3	4	3	3	3	3	2	2	3	3		1	1
27893255	participated and finished	yes	37	17	male	Paramedic 3 years		4	2	2				1				2	1	3	2	1		1	2	2		2	2	3	2	1	1	2	1	2	4	3	3	3	3	3	2	3	3			1
27893448	participated and finished	yes	44	24	male	Paramedic 3 years		4	4	3				1				2	1	4	2	1		1	2	2		3	3		3	2	2	3	1	2	4	3	3	3	3	3	1	3	3
27894488	participated and finished	yes	27	8	male	Paramedic 2 years		3	1	1				1				1	1	3	2	2		1	1	1		3	3	4	3	3	2	2	1	2	3	4	4	4	4	4	1	3	3			1
27895384	participated and finished	yes	38	20	male	Paramedic 3 years		3	2	1		1						1	1	3	1	1		1	1	1		3	3	4	3	1	2	2	3	3	4	3	3	2	3	2	2	3	3			1
27895423	participated and finished	yes	32	13	male	EP		3	3	2				1	1			2	2	3	2	1		1	2	2		2	2	3	3	2	2	2	3	3	4	3	3	2	3	4	2	3	3			1
27895798	participated and finished	yes	33	14	male	Paramedic 2 years		3	3	2			1					1	1	3	2	1		1	3	1
27896318	participated and finished	yes	23	4	female	Paramedic 2 years		1	1	1					1			1	3	3	3	1	1	1	2	1		3	3	3	3	1	2	3	1	3	3	3	3	3	4	2	1	4	3		1		1
27896690	participated and finished	yes	49	25	male	Paramedic 2 years		3	2	1				1				2	3	3	2	1		1	2	2		3	3	3	3	3	4	4	3	4	4	4	4	3	4	3	2	3	4
27896918	participated and finished	yes	51	33	male	EP		3	3	2				1	1			3	3	3	3	1		1	3	2		3	3	3	3	2	2	3	2	2	4	3	3	2	1	4	2	3	3
27902510	participated and finished	yes	32	14	male	Paramedic 3 years		3	2	2				1				1	1	3	1	2		1	1	2		3	3	4	4	1	1	1	1	3	4	4	3	4	3	2	1	3	3		1
27903676	participated and finished	yes	47	26	male	Paramedic 2 years		4	2	1				1				3	2	2	2	3		1	2	1		3	3	3	3	1	2	2	2	3	4	3	3	3	3	3	2	3	3		1	1
27903836	participated and finished	yes	31	5	male	Paramedic 2 years		2	2	1				1				2	1	2	1	1		2	3	2		3	3	4	3	2	3	3	3	2	3	3	2	3	2	3	2	3	3				1
27904513	participated and finished	yes	25	5	male	Paramedic 2 years		2	2	1				1				1	2	2	2	2		1	1	1		3	3	3	3	2	2	2	1	3	3	3	3	3	3	3	2	3	3			1
27905775	participated and finished	yes	35	10	male	Paramedic 2 years		4	3	3				1				4	2	2	1	1		1	2	1		3	3	3	3	2	1	1	1	3	4	4	4	4	3	4	2	3	4
27906494	participated and finished	yes	34	13	male	Paramedic 3 years		2	1	1				1				1	1	3	1	1		2	2	2		3	3	4	3	2	1	1	2	2	4	3	3	3	2	2	2	3	3		1	1
27906757	participated and finished	yes	27	9	male	Paramedic 2 years		3	3	3				1				2	1	2	2	1		2	2	3		3	3	4	3	1	2	4	2	2	4	4	4	4	4	3	3	3	3			1
27907514	participated and finished	yes	28	8	female	Paramedic 2 years		4	3	1		1						3	1	3	1	2	4	1	2	1		3	3	4	3	2	2	4	2	3	4	3	3	3	2	3	2	3	3		1	1
27907610	participated and finished	yes	39	10	male	EP		4	3	3				1				2	2	3	2	1		1	2	1		3	3	3	3	2	1	2	3	3	4	4	4		3	4	4	4	4			1
27908759	participated and finished	yes	20	1	female	Paramedic 2 years		3	2	1		1						2	3	3	2	2	3	2	2	1		3	4	4	3	2	2	3	2	2	3	3	4	3	3	4	2	3	3		1	1
27909018	participated and finished	yes	59	38	male	Paramedic 2 years		3	2	1			1					2	3	4	3	2		1	2	2		3	3	3	3	1	1	2	2	2	3	3	3	3	3	3	1	4	3
27910970	participated and finished	yes	28	8 1/2 yeshre	female	Paramedic 2 years		4	3	2		1						1	1	3	1	2	4	3	1	2		3	3	4	3	1	1	2	1	3	4	3	3	3	4	2	3	4	3		1
27914205	participated and finished	yes	25	2	female	Paramedic 2 years		3	2	1				1				2	1	2	2	2	3	3	2	2		3	2	3	3	3	2	3	2	2	3	3	3	3	2	4	2	3	2			1
27914471	participated and finished	yes	43	23	male	Paramedic 2 years		4	2	1				1				1	1	3	2	1		1	1	1		3	3	3	3	2	2	1	1	2	3	3	3	3	3	3	2	3	3		1
27915596	participated and finished	yes	24	4	male	Paramedic 2 years		4	2	1				1				2	1	3	2	2		2	2	2		3	3	3	3	4	2	3	1	2	4	4	3	3	3	4	2	3	3		1
27915626	participated and finished	yes	26	8	male	Paramedic 2 years		2	3	2					1			2	1	3	2	1		2	3	2		3	3	4	3	2	2	1	1	2	4	3	3	2	2	3	2	4	3			1
27915636	participated and finished	yes	39	20	male	EP		4	3	3				1				3	4	4	4	1		1	1	3		3	3	3	2	3	1	4	3	2	3	3	3	4	4	3	4	4	3		1	1
27915981	participated and finished	yes	25	5	female	Paramedic 2 years		2	1	1		1						1	2	3	2	1	2	1	2	1		3	3	3	3	1	3	3	2	3	3	3	3	3	2	3	2	3	3		1	1
27916125	participated and finished	yes	45	20	male	Paramedic 2 years		2	2	2				1				1	1	1	1	2		3	2	2		3	3	4	3	1	2	2	2	3	4	4	3	3	3	4	2	3	3			1
27916129	participated and finished	yes	31	12	male	Paramedic 2 years		4	3	2		1						1	1	3	2	1		1	2	3		3	4	3	4	1	1	3	1	2	4	3	3	3	3	2	2	4	3
27917468	participated and finished	yes	27	5	male	Paramedic 2 years		4	2	1		1						3	1	4	2	1		2	2	2		3	3	4	3	2	1	1	1	4	4	4	4	4	3	3	3	4	4
27920793	participated and finished	yes	20	2	female	Paramedic 2 years		3	2	1				1				1	2	2	1	1		1	2	1		3	4	4	4	1	1	3	1	4	4	4	4	4	4	4	2	4	3
27921045	participated and finished	yes	32	10	male	Paramedic 2 years		4	3	2				1				2	2	4	2	1		1	2	3		3	3	3	3	2	2	3	1	3	4	4	4	3	4	4	2	4	3			1
27921755	participated and finished	yes	27	6	male	Paramedic 2 years		3	2	1				1				2	2	3	3	1		1	2	4		1	1	1	2	1	2	4	3	3	4	3	3	3	3	3	3	3	3		1
27921896	participated and finished	yes	30	9	male	Paramedic 2 years		3	3	2				1				2	1	2	2	1		2	2	3		2	3	3	3	2	1	4	2	3	3	3	4	4	3	3	3	4	3				1
27922054	participated and finished	yes	29	11	male	Paramedic 2 years		3	2	2					1			2	2	3	2	1		1	2	2		2	3		3	1	2	3	2	3	3	4	4	3	4	3	1	2	3				1
27922556	participated and finished	yes	26	4	female	Paramedic 2 years		3	1	1			1	1				3	2	3	2	1	3	1	2	2		2	3	3	3	2	2	2	2	1	3	3	3	3	2	3	2	3	3		1
27922588	participated and finished	yes	41	19	male	Paramedic 3 years		2	3	3				1				2	1	2	2	1		3	2	2		3	3	3	2	2	2	4	3	3	3	4	4	4	4	4	2	4	4
27924582	participated and finished	yes	34	9	male	Paramedic 3 years		3	2	2		1						1	1	2	2	1		1	2	2		3	3	3	3	2	2	3	3	2	3	3	3	3	2	3	2	3	3		1
27925216	participated and finished	yes	22	2	female	Paramedic 2 years		1	1	1		1						1	1	2	2	1	2	1	2	2		3	3	3	2	3	2	3	2	3	3	3	3	2	2	4	2	3	2		1	1
27925626	participated and finished	yes	27	8	male	Paramedic 2 years		3	3	2				1				2	1	3	2	1		1	3	1		3	2	3	2	2	3	2	1	2	2	2	3	2	2	1	2	2	2			1	1
27926470	participated and finished	yes	30	3	male	Paramedic 2 years		3	3	2		1						2	1	2	2	4		1	2	2		2	2	3	3	3	2	4	3	3	4	3	3	3	4	4	1	2	2			1
27926781	participated and finished	yes	22	4	male	Paramedic 2 years		3	2	2				1				1	1	3	2	2		1	2	2		4	3	3	4	2	2	1	1	3	3	4	4	3	3	3	1	4	4
27927373	participated and finished	yes	26	7	male	Paramedic 2 years		2	1	1				1				2	1	3	2	1		1	2	2		3	2	3	3	1	2	3	2	3	4	3	3	3	3	2	1	3	3			1
27927842	participated and finished	yes	40	20	male	Paramedic 3 years		2		1		1						1	1	2	2	1		1	2	2		3	3	4	3	1	2	2	2	3	4	3	3	3	3	3	1	3	3			1
27928177	participated and finished	yes	25	6	male	Paramedic 2 years		3	2	1				1				2	3	2	2	1		1	2	1		3	3	4	2	2	2	3	3	2	4	3	3	3	3	3	2	4	3		1	1
27929540	participated and finished	yes	34	10	male	Paramedic 2 years		4	3	2				1				2	2	2	2	2		2	2	1		3	3	4	2	1	1	3	2	2	4	3	3	3	2	4	2	3	3			1
27930216	participated and finished	yes	33	8	male	Paramedic 3 years		4	3	2				1				1	2	3	1	1		1	1	1		3	3	4	3	2	2	3	1	3	4	4	3	4	3	4	2	3	3		1	1
27930672	participated and finished	yes	29	10	male	Paramedic 2 years		3	2	1			1	1				1	1	3	2	2		1	1	1		3	3	3	3	2	2	1	1	1	4	2	3	3	1	3	3	3	3		1	1
27930952	participated and finished	yes	22	3	female	Paramedic 2 years		3	3	1		1						2	3	2	1	1	3	1	1	1		4	4	4	4	2	1	3	2	3	4	3	4	3	3	4	2	4	4
27931011	participated and finished	yes	37	10	male	Paramedic 3 years		3	2	1		1						1	2	2	1	2		2	1	1		3	3	4	3	2	2	3	2	3	4	3	3	2	3	3	2	3	3			1
27934113	participated and finished	yes	27	9	male	Paramedic 2 years		4	3	2						1		2	2	2	2	1		1	1	2		3	3	4	3	2	2	1	2	3	4	3	4	4	4	3	2	3	3				1
27934780	participated and finished	yes	28	4	male	Paramedic 2 years		4	2	1				1				1	3	3	1	1		1	1	1		3	3	4	4	3	2	3	3	3	2	4	3	3	3	3	1	4	4		1	1
27935183	participated and finished	yes	53	22	female	EP		4	4	2						1		1	3	2	2	2	3	1	2	1		3	3	4	3	2	2	4	3	4	4	3	3	3	3	4	2	3	3
27935319	participated and finished	yes	28	8	male	Paramedic 3 years		4	3	3				1				2	1	3	2	1	3	2	2	2		3	3	3	3	1	2	2	1	2	3	3	3	2	2	3	1	2	3		1
27940558	participated and finished	yes	32	5	female	Paramedic 2 years		3	1	1		1						4	4	3	2	1	4	1	2	2		3	3	4	3	1	2	4	3	3	3	4	4	3	2	3	1	4	3			1	1
27941055	participated and finished	yes	29	7	male	Paramedic 2 years		1	2	3			1	1				2	2	2	2	2		1	1	2		3	3	4	3	1	1	2	1	3	4	3	4	4	3	3	2	3	3
27942222	participated and finished	yes	25	6	male	Paramedic 2 years		3	2	1		1						2	2	2	2	2		2	2	2		2	2	3	3	1	2	2	2	3	4	4	4	4	3	4	1	4	3			1
27942296	participated and finished	yes	44	17	male	Paramedic 3 years		3	2	2				1				1	1	3	2	1		1	2	2		3	3	3	3	2	2	2	2	3	4	4	3	3	3	3	3	4	3		1
27942397	participated and finished	yes	24	6	male	Paramedic 2 years		4	3	2			1	1				2	1	2	1	2		2	2	1		2	3	3	2	4	2	4	2	2	3	3	3	3	2	4	2	4	3		1	1
27942400	participated and finished	yes	43	22	male	Paramedic 2 years		4	4	3			1	1				2	2	2	2	3		1	2	3		3	3	4	2	2	2	4	3	3	4	3	3	4	3	4	2	3	3
27942442	participated and finished	yes	22	4	male	Paramedic 2 years		4	2	2				1				2	2	2	2	1		1	1	1		3	3	4	3	2	2	4	2	3	4	3	3	3	4	3	1	3	3
27942655	participated and finished	yes	22	3	male	Paramedic 2 years		4	3	2				1				2	2	3	3	2		1	3	2		3	3	3	3	2	3	3	1	2	3	3	3	3	4	4	1	3	3			1
27943046	participated and finished	yes	29	8	male	Paramedic 3 years		2	2	2		1						1	1	3	2	1		1	1	2		3	3	4	4	1	3	2	2	2	4	4	4	4	4	3	2	4	4			1
27943543	participated and finished	yes	40	20	male	Paramedic 2 years		3	2	2		1						3	1	3	2	1		2	2	1		3	3	3	3	2	2	3	2	3	4	3	3	3	3	3	1	3	3
27944853	participated and finished	yes	42	15	male	Paramedic 2 years		3	3	2			1	1				2	1	4	3	1		1	2	1		3	2	3	3	2	2	3	2	2	3	3	3	3	4	4	1	3	3
27945663	participated and finished	yes	36	15	male	Paramedic 3 years		3	3	3				1				2	2	2	2	2		1	1	2		3	3	3	3	2	2	2	2	3	4	3	3	3	4	4	2	3	3
27946540	participated and finished	yes	25	4	male	Paramedic 2 years		3	2	1				1				2	2	2	2	1		1	3	2		2	2	3	3	2	2	3	3	2	3	2	3	2	3	3	2	3	3		1	1
27947379	participated and finished	yes	46	36	male	Paramedic 2 years		4	3	1				1				1	3	2	2	2		1	2	3		3	3	4	3	3	2	4	3	3	4	3	3	3	3	3	3	3	3		1
27947609	participated and finished	yes	54	29	male	Paramedic 2 years		3	2	1			1	1				2	2	2	2	1		1	2	1		3	3	3	3	2	2	2	3	3	4	3	3	3	3	3	2	3	3		1	1
27947687	participated and finished	yes	30	8	female	Paramedic 2 years		4	3	2				1				1
27948153	participated and finished	yes	23	2	male	Paramedic 2 years		3	2	1				1				1	1	3	2	2		1	2	1		3	3	4	3	2	2	3	2	2	3	4	4	3	3	4	2	3	3			1
27949442	participated and finished	yes	46	21	male	Paramedic 2 years		4	3	2				1				1	1	3	3	2		1	2	2		3	3	3	4	2	2	4	2	2	3	3	3	2	3	4	2	3	3				1
27949652	participated and finished	yes	48	23	male	Paramedic 3 years		2	2	2		1						2	2	2	2	1		4	2	1		3	3	3	3	2	2	3	2	2	4	2	2	2	2	2	2	2	2			1
27950612	participated and finished	yes	41			Paramedic 2 years		3	3	3				1				2	1	3	1	1		1	1	1		3	3	4	3	1	1	1	1	3	4	4	4	4	3	4	3	3	3		1
27951205	participated and finished	yes	25	6	male	Paramedic 2 years		4	2	1		1						3	4	2	2	2		1	2	1		3	3	3	2	2	2	4	4	3	3	3	2	1	1	3	2	4	2		1	1
27955299	participated and finished	yes	21	3	male	Paramedic 3 years		3	3	1				1				2	3	4	3	3		1	2	3		3	4	4	3	1	2	4	1	2	3	2	4	4	3	3	1	2	1			1
27956579	participated and finished	yes	28	8	female	Paramedic 2 years		4	3	3				1				2	2	3	2	1	4	1	2	2		3	4	4	3	3	2	4	3	2	4	4	4	3	2	3	2	4	3		1	1
27959870	participated and finished	yes	23	3	female	Paramedic 2 years		3	2	1		1						1	2	2	2	3	2	2	2	1		3	4	4	3	2	2	2	2	2	4	4	4	3	4	3	2	4	4
27961065	participated and finished	yes	35	13	male	Paramedic 2 years		2	2	2				1				3	2	2	2	1		1	2	1		3	3	4	3	2	3	2	1	2	3	3	4	4	3	4	2	4	4			1
27961207	participated and finished	yes	49	25	male	Paramedic 2 years		3	2	1			1					1	1	2	2	2		1	1	1		3	3	3	3	2	2	3	3	3	3	3	3	3	3	3	2	3	3		1
27961843	participated and finished	yes	23	4	male	Paramedic 2 years		2	2	1		1	1					2	1	2	2	1		1	2	1		2	2	3	3	2	2	3	1	2	4	3	3	3	2	3	1	3	3		1
27962512	participated and finished	yes	47	24	male	Paramedic 3 years		3	2	2		1						1	1	2	2	2		2	2	1		3	3	3	3	3	2	3	2	3	4	3	3	3	3	3	2	3	3
27962803	participated and finished	yes	28	7	male	Paramedic 2 years		4	4	3				1				2	1	2	3	1		2	2	2		3	3	4	3	2	2	1	1	3	4	4	3	4	4	4	1	4	3		1	1
27963559	participated and finished	yes	43	23	male	Paramedic 2 years		2	1	1		1		1				2	1	3	1	1		1	1	2		3	4	4	4	1	3	1	1	2	4	4	4	4	3	4	1	4	4		1	1
27965130	participated and finished	yes	23	4	male	Paramedic 2 years		3	2	2		1						1	2	3	2	1		3	2	2		3	3	4	3	2	2	2	3	3	4	4	4	3	3	4	2	4	3		1
27965199	participated and finished	yes	29	9	male	Paramedic 2 years		3	2	1				1				3	2	3	1	2		2	2	1		3	3	3	3	2	3	4	3	1	3	3	3	3	2	4	3	4	3		1	1
27965203	participated and finished	yes	22	4	male	Paramedic 2 years		3	2	1				1				1	1	2	1	1		1	2	1		4	3	4	4	2	2	2	2	2	4	4	3	3	2	3	2	4	3			1
27965258	participated and finished	yes	33	12	male	Paramedic 3 years		3	2	2				1				2	2	3	2	1		1	3	3		3	3	3	3	2	3	1	1	3	4	3	3	3	3	3	1	3	3
27965266	participated and finished	yes	30	2	male	Paramedic 2 years		3	2	1				1				2	1	3	2	3		1	1	2		3	3	3	4	2	1	2	2	3	4	4	4	4	4	4	2	4	4		1
27965316	participated and finished	yes	48	20	male	Paramedic 2 years		4	4	3		1						1	2	2	2	2		1	2	2		4	4	4	3	1	2	2	1	4	4	4	4	4	4	3	1	3	3			1
27965350	participated and finished	yes	23	5	male	Paramedic 2 years		3	2	1				1				1	2	4	2	1		1	1	1		3	3	4	4	2	2	3	2	3	3	4	4	4	2	4	2	3	3		1
27965361	participated and finished	yes	24	6	male	Paramedic 2 years		3	1	1				1				2	2	3	2	1		2	2	2		3	3	4	4	1	1	3	1	3	4	3	3	4	4	3	2	4	3
27965373	participated and finished	yes	28	8	male	Paramedic 2 years		4	3	2				1				3	2	2	2	1		2	2	2		3	3	4	3	2	2	3	2	3	3	4	3	4	3	3	2	4	3		1	1
27965405	participated and finished	yes	22	4	male	Paramedic 2 years		3	2	1		1						2	1	3	2	1		1	2	2		3	3	4	3	2	1	3	2	1	3	4	4	2	3	4	1	3	3			1
27965432	participated and finished	yes	43	20	male	Paramedic 2 years		3	2	1		1						1	2	1	1	3	4	3	1	1		3	3	4	3	1	1	2	2	2	4	4	3	3	3	4	3	3	3				1
27965449	participated and finished	yes	23	5	male	Paramedic 3 years		2	2	1		1						1	1	4	2	2		1	2	2		3	3	3	4	1	2	1	1	2	4	4	4	3	2	3	1	3	3
27965497	participated and finished	yes	23	4	male	Paramedic 2 years		2	2	2				1				2	2	2	2	1		2	2	2		3	3	3	3	3	2	3	2	3	3	3	3	2	3	3	3	3	3
27965575	participated and finished	yes	21	3	male	Paramedic 3 years		3	2	1		1						2	1	3	2	4		1	2	1		3	3	4	3	2	2	3	2	3	4	4	4	3	3	4	2	3	3
27965587	participated and finished	yes	29	8	male	Paramedic 2 years		3	3	3				1				1	1	2	2	1		1	4	4		2	3	2	3	2	2	4	4	3	4	3	3	1	1	1	4	2	1				1
27965600	participated and finished	yes	33	5	male	Paramedic 2 years		2	1	1		1						1	1	3	2	1		3	2	2		3	3	3	3	1	3	2	2	2	4	3	3	3	3	3	2	3	3		1
27965633	participated and finished	yes	50	26	male	Paramedic 3 years		3	3	3			1					1	1	2	2	1		2	3	1		3	3	3	3	2	1	3	3	3	3	3	3	2	2	3	2	3	3		1	1
27965706	participated and finished	yes	22	3	male	Paramedic 2 years		4	2	1			1					1	2	2	1	3		1	1	2		3	3	3	3	1	1	1	1	3	4	3	4	4	4	4	1	4	3				1
27965877	participated and finished	yes	30	5	male	Paramedic 2 years		3	2	1		1						2	1	2	2			1	2	3		3	3	4	3	3	1	4	2	3	4	3	3	3	2	3	4	2	3				1
27966026	participated and finished	yes	54	34	male	Paramedic 2 years		4	3	1		1						1	1	2	1	2		3	1	1		3	3	3	3	2	2	3	2	3	4	3	4	3	2	3	2	3	3			1
27966030	participated and finished	yes	28	6	male	Paramedic 2 years		4	3	1				1				2	3	4	2	2		1	2	2		3	3	3	3	2	2	4	3	3	4	3	3	2	2	2	1	3	3			1	1
27966257	participated and finished	yes	23	3	female	Paramedic 3 years		2	2	1				1				2	1	3	1	1	2	1	1	1		2	2	4	3	1	3	2	1	2	3	3	4	2	4	3	2	4	2			1
27966907	participated and finished	yes	38	13	male	Paramedic 2 years		3	3	2			1					1	2	3	2	1		1	2	2		3	3	4	4	2	2	3	2	3	4	3	2	2	3	3	2	3	3
27967078	participated and finished	yes	24	4	male	Paramedic 2 years		3	2	1		1						1	1	2	2	2		2	3	2		3	3	4	3	2	2	2	2	3	4	4	3	4	3	4	2	3	3		1	1
27967269	participated and finished	yes	25	6	male	Paramedic 2 years		3	3	2			1					1	2	3	2	1		1	1	2		3	3	3	3	2	2	1	2	3	3	3	3	2	4	3	1	3	3		1	1
27967467	participated and finished	yes	36	14	male	Paramedic 2 years		3	1	1				1				3	1	2	2	1		2	2	2		3	3	3	3	1	2	2	2	2	3	3	3	3	3	3	2	3	3
27967586	participated and finished	yes	19	2	male	Paramedic 2 years		3	3	2		1						1	3	3	2	2	3	3	2	1		3	3	4	4	1	2	2	3	3	4	4	4	3	4	4	1	3	3		1
27967778	participated and finished	yes	36	17	male	Paramedic 2 years		3	2	2				1				2	2	2	2	1		1	2	2		3	3	3	3	2	2	1	1	3	4	3	3	3	2	3	2	3	3
27967904	participated and finished	yes	37	18	male	Paramedic 3 years		3	3	2			1		1			1	1	4	2	1		1	2	3		3	3	4	3	1	3	1	1	2	3	3	3	3	3	4	1	4	3
27967949	participated and finished	yes	24	3	female	Paramedic 2 years		3	2	1				1				2	1	1	1	2	2	2	1	1		3	3	3	3	2	2	2	2	3	4	3	3	3	2	3	2	3	3				1
27968362	participated and finished	yes	30	9	male	Paramedic 2 years		1	1	1		1						1	2	3	2	1		3	2	1		3	3	4	4	1	2	3	2	3	4	3	4	3	4	3	2	4	3		1
27968801	participated and finished	yes	26	5	male	Paramedic 3 years		1	1	1				1				1	2	3	2	1		2	2	1		3	3	4	3	2	3	4	2	2	3	2	2	2	1	2	2	3	2			1
27969333	participated and finished	yes	27	5	female	Paramedic 2 years		3	2	1				1				1	1	3	3	1	2	2	2	2		3	3	4	3	2	2	1	1	3	4	4	4	3	2	3	2	3	3
27969347	participated and finished	yes	33	13	male	Paramedic 2 years		3	3	3			1	1				2	2	4	1	2		1	2	3		2	2	3	3	2	2	2	2	3	2	3	3	2	1	2	2	3	3			1
27969452	participated and finished	yes	32	8	male	Paramedic 2 years		4	3	2						1		1	1	3	2	2			2	2		2	3	2	2	3	2	3	1	2	2	3	2	2	3	3	1	3	2		1	1
27969639	participated and finished	yes	41	23	male	Paramedic 2 years		2	2	2		1						1	1	3	2	1		3	2	1		3	3	4	3	1	2	1	1	2	4	4	4	4	3	4	1	4	4
27969788	participated and finished	yes	21	3	male	Paramedic 3 years		4	2	1				1				2	1	4	1	1		1	1	3		3	3	3	2	4	2	4	2	3	4	4	4	4	2	4	1	4	3		1	1
27969916	participated and finished	yes	24	5	male	Paramedic 2 years		3	3	3				1	1			1	1	2	2	1		1	2	2		3	3	3	3	2	2	3	2	2	4	3	3	3	3	4	2	3	3		1	1
27970039	participated and finished	yes	27	7	male	Paramedic 2 years		2	2	2			1					1	3	2	2	1		1	1	2		2	2	3	2	1	2	1	1	3	4	3	3	4	4	4	2	3	3
27970051	participated and finished	yes	42	1	female	Paramedic 2 years		3	2	1		1						1	2	2	2	1	2	1	2	2		3	3	4	3	2	2	3	2	3	4	3	3	3	2	3	2	3	3				1
27970105	participated and finished	yes	51	26	male	Paramedic 3 years		2	2	2			1					2	2	3	2	1		1	2	1		3	3	4	3	2	2	3	3	2	4	3	3	3	3	4	3	4	4			1
27970294	participated and finished	yes	34	16	male	Paramedic 3 years		4	2	1				1				2	2	2	2	1		2	2	2		3	3	4	3	3	2	3	2	3	4	3	3	4	3	4	1	4	3
27971077	participated and finished	yes	28	4	male	Paramedic 2 years		3	2	1				1				2	1	2	2	2		1	2	1		3	4	4	3	1	2	2	2	3	4	3	4	3	2	4	2	4	3				1
27971330	participated and finished	yes	48	24	male	Paramedic 2 years		3	2	1				1				1	1	2	1	3		2	1	1		3	3	3	3	2	1	2	1	3	3	3	3	3	4	4	2	4	3			1
27972881	participated and finished	yes	48	27	male	Paramedic 3 years		3	2	1				1				1	1	1	1	3		1	2	2		3	3	3	3	2	1	3	1	3	4	4	4	4	4	3	1	4	3
27973579	participated and finished	yes	31	12	male	Paramedic 2 years		3	2	1		1						2	2	3	2	1		1	3	2		2	3	2	3	1	2	1	1	1	4	4	3	2	4	3	1	3	3		1
27973668	participated and finished	yes	43	23	male	Paramedic 3 years		3	3	3						1		1	1	3	3	1		1	3	1		3	3	3	2	2	2	2	3	3	2	3	1	1	2	3	1	2	2			1
27974266	participated and finished	yes	57	30	female	EP		3	3	3				1				2	2	2	2	1	4	1	1	1		3	3	4	4	2	1	4	4	4	4	4	4	4	3	3	1	4	4
27976020	participated and finished	yes	24	5	male	Paramedic 3 years		4	3	1		1						1	1	3	2	1		1	2	1		3	3	3	2	3	3	2	2	2	4	3	3	2	3	3	2	3	3
27976231	participated and finished	yes	35	14	male	Paramedic 3 years		3	3	2				1				2	2	3	2	1		1	3	2		3	3	3	3	2	2	3	3	2	3	3	3	3	3	3	2	3	3		1	1	1
27976462	participated and finished	yes	32	2	male	EP		3	3	1			1	1				1	3	1	1	3		1	2	3		2	2	4	3	4	2	2	2	3	4	4	3	3	3	4	2	4	3
27976803	participated and finished	yes	52	31	male	Paramedic 3 years		2	1	1				1				1	1	1	1	1		2	2	1		2	2	3	3	2	1	2	2	2	3	3	3	3	3	4	3	3	3		1	1	1
27976898	participated and finished	yes	36	10	male	Paramedic 2 years		3	3	3				1				3	4	3	2	2		1	2	1		3	3	3	3	2	2	1	1	2	4	3	3	3	4	4	1	3	3
27977553	participated and finished	yes	23	3	male	Paramedic 3 years		3	2	1				1				1	1	3	3	1		1	2	1		3	3	3	3	2	2	3	3	2	2	2	2	2	2	2	3	3	2			1
27977672	participated and finished	yes	25	5	female	Paramedic 3 years		3	2	1		1						2	1	4	2	1	1	1	2	1		3	3	4	3	2	3	2	1	2	2	3	3	4	3	4		3	3			1
27978419	participated and finished	yes	41	20	female	Paramedic 2 years		4	3	3				1				3	3	2	2	3	4	3	1	2		3	3	3	3	1	2	1	1	4	4	4	4	3	3	4	2	4	3
27978760	participated and finished	yes	41	14	female	EP		4	3	3		1						2	2	1	2	2	2	2	1	2		3	3	4	3	2	4	3	3	3	4	4	4	3	4	3	2	4	3
27978804	participated and finished	yes	22	5	male	Paramedic 2 years		1	3	1			1	1				1	2	3	2	1		1	1	2		3	3	4	4	1	2	3	2	3	2	4	4	4	3	4	1	3	3		1	1
27979468	participated and finished	yes	39	20	male	Paramedic 2 years		4	3	2						1		1	1	2	1	1		1	2	2		3	3	3	3	2	2	3	3	2	3	4	4	3	1	4	3	3	3		1	1
27979820	participated and finished	yes	34	5	male	Paramedic 2 years		3	2	2				1				1	1	3	2	2		1	2	1		3	3	3	3	2	2	1	1	3	3	3	3	2	2	2	1	2	3		1	1
27980229	participated and finished	yes	35	10	female	Paramedic 3 years		2	1	1			1					1	1	2	2	1	2	1	2	1		3	3	3	3	2	2	3	2	2	4	3	3	2	3	3	2	3	3			1	1
27980932	participated and finished	yes	34	3	male	EP		3	2	1				1				2	3	2	2	3		1	2	2		2	2	3	3	2	1	3	2	2	3	3	3	3	3	4	2	3	3
27981489	participated and finished	yes	23	3	female	Paramedic 2 years		3	2	1			1					3	2	3	2	3	4	2	3	2		3	3	3	3	2	2	3	2	2	4	3	3	3	2	2	3	3	3			1
27981609	participated and finished	yes	21	2	male	Paramedic 2 years		4	3	3			1	1				1	1	3	2	1		1	3	3		2	3	3	2	3	3	4	3	2	3	3	2	2	2	3	1	4	3				1
27981676	participated and finished	yes	39	20	male	Paramedic 3 years		3	3	2				1				1	1	3	2	1		1	1	1		3	3	3	2	1	2	1	1	4	4	3	3	2	4	4	1	3	3			1
27981743	participated and finished	yes	27	7	male	Paramedic 3 years		2	1	1				1				1	3	2	1	2		1	1	1		3	3	3	3	1	2	4	4	2	3	4	4	4	4	3	1	4	3		1
27982170	participated and finished	yes	30	8	female	Paramedic 2 years		4	3	3				1				1	1	2	2	1	3	3	3	2		3	3	4	3	2	1	3	2	3	4	4	4	3	3	3	1	4	3
27983652	participated and finished	yes	26	7.5	male	Paramedic 2 years		3	2	2		1						1	1	2	2	1		2	2	1		3	3	3	2	2	2	3	1	2	3	3	3	3	4	3	2	4	3
27984192	participated and finished	yes	51	30	male	Paramedic 2 years		3	3	3						1		3	3	1	2	3		1	2	1		3	3	3	4	2	1	4	2	3	4	4	4	4	2	4	2	3	3
27985147	participated and finished	yes	23	4	male	Paramedic 2 years		3	1	1			1					2	1	1	2	2		1	3	2		3	4	4	2	2	3	3	2	3	4	3	2	2	3	4	2	3	3			1
27986681	participated and finished	yes	37	16	male	Paramedic 3 years		4	4	4				1				1	2	3	2	1		1	2	2		3	3	3	3	2	2	4	2	3	4	4	4	3	4	4	2	4	3		1	1
27986985	participated and finished	yes	27	5	male	Paramedic 3 years		4	2	1				1				1	1	3	3	1		2	2	2		3	3	4	2	3	2	3	4	2	3	3	3	2	2	3	2	2	3		1
27988163	participated and finished	yes	37	18	male	Paramedic 3 years		3	3	3				1				1	1	4	2	1		1	1	2		3	3	3	3	1	2	1	1	2	4	3	3	3	3	2	2	3	3		1
27990496	participated and finished	yes	22	4	male	Paramedic 3 years		2	1	1				1				1	2	4	2	1		2	2	2		3	3	3	4	4	1	4	2	1	4	3	3	3	2	3	1	3	3		1
27990789	participated and finished	yes	43	20	male	Paramedic 2 years		3	3	1		1						1	1	3	2	2		1	3	1		3	3	4	3	3	3	4	3	3	4	3	3	3	3	3	3	3	3			1
27991041	participated and finished	yes	26	3	male	Paramedic 2 years		4	3	2				1				1	1	3	2	1		3	2	2		3	3	3	3	1	2	2	2	2	3	3	3	3	3	3	2	3	3		1
27992151	participated and finished	yes	25	2	female	Paramedic 2 years		2	2	3		1						1	1	2	2	2	4	2	2	2		3	3	4	2	3	2	3	2	2	4	3	2	2	3	4	2	3	3
27992502	participated and finished	yes	43	22	male	Paramedic 3 years		2	2	2						1		2	3	3	3	1		2	2	2		3	3	4	3	3	2	3	3	3	3	3	3	3	3	4	3	3	3			1
27994936	participated and finished	yes	45	25	male	Paramedic 3 years		2	2	2		1						1	1	2	1	1		2	1	1		3	3	4	3	1	2	1	1	2	4	3	3	3	3	3	2	3	3			1
27997097	participated and finished	yes	51	28	male	Paramedic 3 years		3	2	1				1				1	1	2	2	1		1	2	1		3	3	4	3	1	1	2	1	3	4	4	3	3	3	4	2	3	3		1	1
27997948	participated and finished	yes	45	10	male	EP		3	3	3			1					1	2	2	2	1		2	2	1		3	3	3	3	2	2	3	2	2	3	3	3	2	2	3	3	3	3			1
27998564	participated and finished	yes	23	3	female	Paramedic 2 years		3	2	2			1					2	3	3	2	2	3	1	2	2		3	3	3	3	2	2	3	2	2	3	3	4	3	3	4	3	4	4		1	1
27999501	participated and finished	yes	23	3	male	Paramedic 2 years		3	2	1		1						2	2	3	2	1		1	2	2		3	3	4	4	2	1	2	2	2	4	4	3	3	2	4	1	4	3
28002569	participated and finished	yes	22	1.5	male	Paramedic 2 years		2	2	1		1						2	2	3	2	2		2	2	2		3	3	4	3	3	2	1	2	3	4	4	4	4	3		1	3	3
28002626	participated and finished	yes	25	6	male	Paramedic 2 years		3	3	2				1				2	1	4	2	1		2	2	1		2	3	2	2	1	3	2	4	1	3	3	2	2	2	1	2	3	3			1	1
28002762	participated and finished	yes	22	4	male	Paramedic 2 years		4	4	3		1						3	2	4	3	2		1	2	2		3	3	3	3	1	1	1	1	3	2	3	3	3	3	2	2	3	3		1	1
28003240	participated and finished	yes	28	6	male	Paramedic 2 years		3	2	1				1				2	1	3	2	1		3	2	1		3	3	3	3	2	2	2	2	1	3	3	3	3	4	3	2	4	3			1
28003294	participated and finished	yes	44	20	male	Paramedic 2 years		4	2	2				1				1	1	3	2	1		1	2	1		3	3	4	3	2	2	3	2	3	3	3		3	2	4	2	3	3
28004586	participated and finished	yes	28	12	male	Paramedic 2 years		1	1	1			1					2	1	2	2	2		2	2	1		2	3	3	3	2	3	3	2	2	3	3	2	3	3	3	1	3	3			1	1
28007726	participated and finished	yes	28	6	male	Paramedic 2 years		4	4	2				1				2	2	2	3	1		1	1	2		3	3	3	3	1	1	2	1	2	3	3	4	4	3	3	1	4	3			1
28008051	participated and finished	yes	21	1	female	Paramedic 2 years		3	2	1		1						2	1	2	1	2	4	1	2	1		4	3	4	3	1	2	3	2	3	4	4	3	4	3	4	2	4	4
28011624	participated and finished	yes	27	4	male	Paramedic 2 years		3	1	1		1						1	1	3	2	2		2	2	1		3	3	3	3	1	2	2	1	3	4	4	4	3	3	4	2	4	4			1
28014076	participated and finished	yes	27	3	male	Paramedic 2 years		2	2	1		1						1	1	3	2	2		2	3	2		3	3	4	4	2	3	4	3	2	4	4	4	4	3	4	2	4	4
28017494	participated and finished	yes	26	4	female	Paramedic 2 years		3	2	2				1				1	2	2	2	2	3	1	2	1		4	4	4	3	1	1	3	2	3	4	3	3	3	3	4	2	3	3
28018047	participated and finished	yes	40	20	male	Paramedic 2 years		3	2	1				1				2	3	1	2	1		2	3	3		3	3	4	3	3	2	2	2	3	3	4	3	4	2	3	1	3	3
28018054	participated and finished	yes	40	20	female	EP		2	2	1				1				3	1	2	2	1	2	2	2	1		3	3	3	3	1	1	1	1	4	4	3	3	3	3	3	2	3	3		1
28018530	participated and finished	yes	24	5	female	Paramedic 3 years		2	1	1			1	1				1	3	2	2	1	4	1	2	2		3	3	3	3	1	1	3	1	4	4	4	4	4	4	3	1	4	4		1
28019409	participated and finished	yes	49	26	male	Paramedic 2 years		2	2	2			1					2	1	2	2	3	3	2	2	1		3	3	4	3	2	3	3	3	3	3	3	3	4	3	3	3	3	3
28021119	participated and finished	yes	42	2	male			1	1	1		1						2	2	2	1	2		3	2	2		4	4	4	4	2	2	2	2	2	4	3	3	3	3	4	2	4	3		1
28021844	participated and finished	yes	31	5	male	Paramedic 2 years		4	3	2				1				2	2	2	1	3		1	1	1		3	3	4	3	3	2	1	1	4	4	4	3	4	3	4	1	4	3
28023698	participated and finished	yes	22	1.5	male	Paramedic 2 years		4	3	1				1				2	2	3	2	4		3	2	2		3	3	3	3	3	1	3	3	1	3	4	2	2	2	4	3	3	2
28024416	participated and finished	yes	36	13	male	Paramedic 2 years		4	4	3			1					2	3	2	2	1		1	2	2		3	3	3	3	2	2	4	2	3	4	3	3	2	3	4	3	3	3			1	1
28028068	participated and finished	yes	22	4	female	Paramedic 2 years		3	2	1		1						2	2	2	2	2	3	2	2	2		3	3	4	3	2	2	3	2	3	4	3	4	2	2	3	1	4	3
28029226	participated and finished	yes	26	4	male	Paramedic 2 years		4	2	2				1				2	1	3	2	1		3	2	1		3	3	4	3	4	2	2	2	2	4	3	3	3	4	3	4	3	3
28030983	participated and finished	yes	23	2	male	Paramedic 2 years		2	2	2		1						1	1	2	2	1		1	2	3		3	4	4	3	3	2	3	1	3	4	4	4	3	3	3	2	4	3
28033728	participated and finished	yes	24	6	male	Paramedic 2 years		3	2	1				1				2	3	3	2	1		1	2	1		2	2	3	3	3	2	1	2	2	4	3	3	3	2	2	3	3	3				1
28033821	participated and finished	yes	22	3	male	Paramedic 2 years		3	2	1		1						1	2	3	2	1		1	2	1		3	4	4	4	1	2	3	2	2	3	4	4	4	4	3	1	4	4			1
28035796	participated and finished	yes	40	14	male	Paramedic 3 years		2	2	1					1			2	1	2	1	2		4	1	1		3	3	3	3	2	1	3		3	4	4	4		3	4	4	3	3
28039940	participated and finished	yes	39	4	male	Paramedic 2 years		4	3	2					1			2	2	2	2	2		2	2	1		3	3	4	4	3	2	3	3	2	3	3	4	4	4	3	2	3	3			1
28041000	participated and finished	yes	33	12	male	Paramedic 2 years		3	3	2			1			1		2	1	3	2	3		1	2	3		2	3	3	3	3	2	1	1	1	3	3	3	3	4	2	2	4	3		1	1
28042776	participated and finished	yes	22	3	male	Paramedic 2 years		4	3	1		1						1	2	2	1	2		1	2	3		4	4	4	4	3	1	3	1	4	4	3	4	4	4	4	2	4	4
28043135	participated and finished	yes	26	1	male	Paramedic 2 years		4	2	1				1				3	2	3	2	2		1	2	2		2	3	3		2	1	3	2	2	3	3	2	3	2	3	2	2	2			1	1
28043566	participated and finished	yes	28	9	male	Paramedic 2 years		3	2	2		1						1	1	3	2	1		2	2	4		3	2	2	3	4	3	4	3	2	3	2	3	4	3	3	1	3	2		1	1
28044736	participated and finished	yes	22	2	male	Paramedic 2 years		4	3	2				1				3	2	2	1	2		2	2	2		2	3	4	2	2	1	3	1	2	3	3	2	3	1	3	1	3	3				1
28044737	participated and finished	yes	23	4	male	Paramedic 2 years		3	2	1				1				1	1	2	2	1		1	2	2		3	3	3	3	2	2	2	1	2	4	3	3	3	3	3	1	3	3		1	1
28044756	participated and finished	yes	47	26	male	Paramedic 3 years		4	3	3				1				2	3	3	2	1		1	2	2		3	3	3	3	2	2	3		3	3	3	3	2	4	3	2	2	3			1
28050507	participated and finished	yes	20	2	female	Paramedic 2 years		3	3	1				1				2	2	3	2	1	3	2	2	1		4	3	3	4	1	1	3	1	2	3	4	3	3	4	4	1	3	2			1
28051958	participated and finished	yes	25	4	male	Paramedic 2 years		1	1	1				1	1			2	4	3	2	4		4	2	1		3	3	3	3	3	2	4	4	2	3	3	4	3	2	4	2	3	3			1
28053932	participated and finished	yes	24	6	female	Paramedic 2 years		3	2	1		1						1	2	3	1	3	2	2	2	2		3	3	4	3	2	2	2	2	3	4	3	2	3	3	3	3	3	3			1	1
28054951	participated and finished	yes	31	1	male	Paramedic 3 years		2	4	2		1						3	3	1	1	3		1	2	1		3	3	3	4	4	4	2	1	1	4	4	4	3	3	3	1	3	4		1
28055169	participated and finished	yes	21	2.5	female	Paramedic 2 years		4	2	1			1	1				1	2	3	2	1	2	1	2	2		3	2	3	2	2	2	4	2	3	2	3	3	3	4	4	3	3	3			1
28055359	participated and finished	yes	37	6	male	Paramedic 2 years		2	2	2								2	1	1	1	3		1	2	1		3	2	3	3	1	2	1	1	3	3	3	3	3	3	3	2	3	3
28056958	participated and finished	yes	32	9	male	Paramedic 2 years		3	3	3		1													1	4		3	3	4	4	1	2	3		4	4	4	4	4	4	3	2	4	4
28061692	participated and finished	yes	24	6	male	Paramedic 2 years		4	3	2				1				1	2	3	2	1		1	2	2		3	3	3	3	1	2	2	1	2	3	3	3	2	2	3	1	2	3		1
28063157	participated and finished	yes	27	5	female	Paramedic 2 years		3	2	1				1				2	2	1	1	1	2	2	2	2		3	3	3	3	2	2	3	2	2	4	3	3	3	2	3	2	3	3
28066753	participated and finished	yes	33	9	male	Paramedic 2 years		4	3	3				1				2	1	2	2	1		1	2	3		3	3	4	3	2	1	3	3	1	3	3	3	3	3	3	3	3	3
28071393	participated and finished	yes	25	6	female	Paramedic 3 years		2	1	1		1						1	2	3	2	1	2	1	2	1		3	3	3	2	2	3	2	2	3	3	3	3	3	2	2	1	3	2			1
28072708	participated and finished	yes	28	8	male	Paramedic 3 years		3	2	2		1						1	1	3	2	1		1	1	1		3	3	4	3	1	2	3	2	2	3	3	3	3	2	3	2	4	3			1
28073206	participated and finished	yes	54 yeshre	34 yeshre	male	Paramedic 2 years		4	3	3				1				2	2	2	2	2		1	2	1		3	3	4	3	3	1	1	1	2	4	4	4	3	2	4	3	4	3
28077946	participated and finished	yes	27	5	male	Paramedic 2 years		3	3	2			1	1		1		1	1	2	2	1		1	2	1		4	3	3	4	2	2	2	2	3	4	3	4	4	3	4	1	4	3			1
28078238	participated and finished	yes	53	30	male	Paramedic 2 years		3	3	2				1				2	3	2	2	1		1	2	2		3	3	3	3	1	2	3	2	4	4	4	4	3	4	4	2	3	3
28078644	participated and finished	yes	28	10	male	Paramedic 3 years		2	1	1			1					2	1	2	2	1		1	2	3		3	3	3	4	2	2	3	4	4	4	4	4	4	4	3	2	3	4
28078865	participated and finished	yes	30	11	male	Paramedic 2 years		3	1	1				1				2	1	3	2	2		1	2	1		2	2	3	3	2	3	3	3	2	3	3	3	3	3	3	2	3	2			1	1
28083909	participated and finished	yes	23	3	female	Paramedic 2 years		2	1	1			1					2	1	2	2	1	1	3	2	1		2	2	3	3	2	3	4	3	2	2	1	3	3	1	2	2	3	2		1	1
28088643	participated and finished	yes	38	16	male	Paramedic 2 years		4	4	3		1						3	1	2	2	1		1	2	1		3	3	4	3	4	2	3	3	3	1	3	3	2	3	3	2	4	4			1
28092687	participated and finished	yes	21 yeshre alt	1.5	female	Paramedic 2 years		4	2	1				1				2	3	2	2	2	2	3	1	1		4	4	4	3	1	2	3	2	1	3	3	3	3	4	3	1	2	4		1	1
28093638	participated and finished	yes	37	15	male	Paramedic 3 years		3	3	2				1				2	2	3	2	3		1	2	2		3	4	4	3	1	2	3	2	4	4	4	4	3	4	4	1	4	4
28101134	participated and finished	yes	25	5	male	Paramedic 3 years		3	2	1		1						1	2	4	2	2		2	2	1		3	2	4	2	1	3	1	1	2	3	4	4	4	3	4	2	4	4
28102261	participated and finished	yes	24	2	male	Paramedic 2 years		4	3	3		1						1	3	2	2	1		1	2	2		3	3	3	3	1	2	3	2	3	4	3	3	2	1	4	2	2	3
28112497	participated and finished	yes	34	8	male	Paramedic 3 years		4	3	2		1						1	1	3	2	2		1	1	1		3	3	4	3	1	2	1	1	3	4	3	3	4	4	4	1	3	3
28115015	participated and finished	yes	59	39	male	Paramedic 2 years		3	3	2		1						1	2	2	3	2		1	2	2		3	3	3	3	2	1	2	1	2	3	3	3	3	2	3	2	2	3
28115912	participated and finished	yes	22	3	male	Paramedic 2 years		4	3	1				1				1	1	3		1		1	2	2		3	3	3	3	1	2	3	2	3	4	3	3	3	2	3	1	3	3
28126471	participated and finished	yes	39	5	male	Paramedic 2 years		3	2	2				1				2	2	2	2	2		3	2	2		3	3	3	3	2	2	2	2	3	3	3	3	3	3	3	2	3	3
28134805	participated and finished	yes	36	3	male	Paramedic 2 years		3	2	1		1						1	1	2	2	1		4	2	1		3	3	4	3	1	1	2	1	2	4	4	3	2	3	4	1	4	3
28136398	participated and finished	yes	24	4	female	Paramedic 2 years		2	2	2		1						1	2	1	2	2	2	2	2	1		3	3	3	3	2	2	3	2	3	3	3	3	3	2	3	2	3	3
28136482	participated and finished	yes	41	20	male	Paramedic 3 years		3	3	2				1				2	3	3	2	1		1	1	2		3	3	4	4	2	2	3	2	3	4	4	4	4	3	4	1	4	3
28136999	participated and finished	yes	21	2	male			2	1	1		1						2	2	2	1	1		2	2	1		3	4	3	3	2	2	3	3	3	3	3	3	3	2	3	1	3	2				1
28147570	participated and finished	yes	22	3	male	Paramedic 2 years		3	2	1				1				2	2	4	2	1		1	2	1		2	2	3	3	4	2	2	3	1	2	3	4	3	4	3	3	2	2		1	1
28160430	participated and finished	yes	40	13	male	Paramedic 3 years		4	4	2			1	1				2	2	3	2	1		1	2	1		3	3	4	3	1	2	2	1	2	4	3	3	3	3	4	1	4	3			1
28161072	participated and finished	yes	45	25	male	Paramedic 3 years		4	2	1			1					2	2	3	3	2		1	2	1		3	3	3	3	3	2	3	2	3	4	3	3	2	2	3	1	3	2			1
28168430	participated and finished	yes	19	1	male	Paramedic 2 years		4	3	2				1				1	1	2	2	4		1	2	2		3	3	4	3	2	1	2	1	3	3	4	3	4	4	4	1	4	4		1
28171457	participated and finished	yes	46	30	male	Paramedic 2 years		3	3	2		1						3	1	3	2	1		1	2	1		3	3	4	3	3	2	3	4	3	3	3	3	3	3	4	2	3	3
28176124	participated and finished	yes	25	4	male	Paramedic 2 years		4	3	2				1				1	1	2	2	3		1	2	2		3	2	3	3	3	2	3	2	2	3	2	1	1	1	3	1	3	2		1	1
28178178	participated and finished	yes	25	3	male	Paramedic 2 years		3	1	1		1						2	2	2	2	1		1	2	1		3	3	4	3	2	1	3	2	3	3	4	4	4	4	3	3	4	3
28180763	participated and finished	yes	51	23	male	EP		4	4	2			1	1	1			1	2	3	3	1		1	2	1		3	3	3	3	3	2	4	4	3	3		3		2	3	2	3	3		1	1
28186293	participated and finished	yes	42	9	male	Paramedic 3 years		3	2	1		1						1	1	3	2	1		1	2	1		3	3	3	3	1	2	2	2	2	3	3	3	3	3	2	2	3	3		1	1
28194181	participated and finished	yes	21	3	male	Paramedic 2 years		4	3	3				1				2	2	2	2	1		1	2	1		3	3	3	3	1	1	2	1	3	4	3	3	3	4	4	1	3	3		1	1
28195549	participated and finished	yes	34	12	male	Paramedic 2 years		1	1	1		1						3	3	2	2	1		1	1	1		3	3	3	3	1	2	3	1	4	4	4	4	4	4	4	2	3	4
28202600	participated and finished	yes	27	3	male	Paramedic 2 years		4	3	1				1				2	2	2	2	1		3	2	2		3	3	4	3	2	1	2	1	3	4	3	3	2	2	4	3	4	4
28205982	participated and finished	yes	48	25	male	Paramedic 2 years		4	4	2		1						1	1	2	1	2		2	2	1		3	3	4	3	1	2	4	2	3	4	4	4	3	2	4	2	3	3		1	1
28207791	participated and finished	yes	45	24	male	Paramedic 3 years		2	1	1		1	1					1	1	2	2	3		2	2	1		3	3	3	3	2	2	2	2	3	4	3	3	3	3	3	3	3	3			1	1
28210650	participated and finished	yes	40	16	male	Paramedic 3 years		4	3	2				1				2	2	3	2	2		1	2	2		3	3	3	3	1	2	3	1	3	3	3	3	3	3	3	2	3	3
28211514	participated and finished	yes	32	12	male	Paramedic 2 years		4	2	2		1						2	2	2	2	2		3	2	1		3	3	4	3	2	1	1	1	2	4	4	4	4	3	4	2	4	4
28220385	participated and finished	yes	57	26	male	EP		4	3	1				1				3	2	2	1	2		3	1	1		3	3	3	3	3	2	4	3	3	3	3	3	2	3	3	2	3	3			1
28221171	participated and finished	yes	41	15	male	Paramedic 2 years		2	1	1				1				3	1	3	3	1		1	2	1		3	3	3	2	2	3	4	1	3	4	4	4	3	2	2	2	4	3				1
28224625	participated and finished	yes	27	4	female	Paramedic 2 years		2	1	1				1				2	2	3	3	1	2	1	2	2		3	3	3	2	1	2	4	3	1	3	3	3	2	3	2	1	4	3		1
28240522	participated and finished	yes	46	20	male	Paramedic 3 years		4	2	1			1					1	2	2	2	1		2	2	1		3	3	3	3	3	2	3	2	3	3	3	2	2	3	3	2	3	3		1	1
28244489	participated and finished	yes	47	28	male	Paramedic 2 years		2	2	2				1				2	1	2	2	1		1	2	3		3	3	3	3	3	2	3	1	3	4	4	3	2	2	2	3	3	2			1
28254687	participated and finished	yes	22	3	female	Paramedic 2 years		3	3	2				1	1			2	1	2	2	4	2	2	2	3		3	3	3	3	2	2	3	2	3	3	3	3	3	2	3	2	3	3			1
28256466	participated and finished	yes	65	33	male	EP		3	3	3				1				1	1	1	2	1		2	2	1		3	3	3	3	2	2	3	2	2	2	3	3	3	3	3	2	3	3				1
28257327	participated and finished	yes	24	3	male	Paramedic 2 years		3	2	2				1				4	2	4	2	1		1	2	3		3	3	4	3	2	3	4	3	3	4	4	3	3	3	4	1	3	3
28262798	participated and finished	yes	35	10	male	Paramedic 3 years		3	3	3			1					1	2	3	1	2		1	2	1		3	3	2	3	3	2	3	1	3	3	3	3	3	2	2	1	4	3			1
28262809	participated and finished	yes	22	3	male	Paramedic 2 years		3	2	1				1				2	2	2	1	1		1	3	1		2	2	3	3	1	1	2	1	2	4	3	4	3	3	2	2	3	3
28263967	participated and finished	yes	35	15	male	Paramedic 3 years		3	1	1						1		3	1	3	2	1		1	2	2		3	3	3	3	2	2	1	1	2	2	3	4	3	3	4	1	4	3		1	1
28265520	participated and finished	yes	27	7	male	Paramedic 2 years		4	4	4				1				1	1	3	1	1		1	2	3		3	3	4	3	1	2	4	1	3	4	4	4	3	4	4	2	4	4
28269313	participated and finished	yes	30	10	male	Paramedic 2 years		2	2	2		1						3	2	2	1	3		1	2	2		3	3	4	3	1	2	2	2	3	3	4	4	4	4	3	3	4	4
28274788	participated and finished	yes	22	3	female	Paramedic 2 years		3	3	2				1				2	1	2	2	2	2	4	2	2		3	3	3	4	1	2	3	2	3	3	4	4	4	4	3	1	4	3
28275340	participated and finished	yes	53	25	male	Paramedic 3 years		3	2	2				1				1	1	2	2	2		1	2	2		3	3	3	3	2	1	2	2	4	4	3	3	3	4	4	2	3	3
28284035	participated and finished	yes	47	27	male	Paramedic 2 years		4	2	1		1						2	2	4	1	1		1	2	1		3	3	4	4	1	1	2	1	3	4	4	4	4	2	3	2	3	3		1	1
28286579	participated and finished	yes	25	7	male	Paramedic 2 years		3	3	2		1						2	3	2	2	2		2	2	2		3	3	3	3	2	2	4	4	2	4	3	4	3	3	4	1	4	4		1	1
28302470	participated and finished	yes	42	21	male	Paramedic 2 years		3	3	3				1				1	1	3	2	2		1	2	2		3	3	4	3	1	2	3	2	2	4	3	4	3	2	4	2	3	3
28308780	participated and finished	yes	35	17	female	Paramedic 3 years		3	2	1		1						1	2	2	2	1	2	2	2	1		3	3	3	3	1	2	2	2	3	4	3	3	3	2	3	2	3	3				1
28311812	participated and finished	yes	21	2	female	Paramedic 2 years		4	3	1				1				2	3	2	2	3	2	3	2	1		3	3	4	3	2	2	2	2	3	4	3	3	2	2	4	2	3	2			1	1
28312879	participated and finished	yes	50 yeshre	&gt; 30 yeshre	female	EP		3	2	1						1		1	2	3	2	1	4	1	1	1		2	2	3	3	1	1	2	1	3	4	3	4	3	4	4	1	4	3			1
28316398	participated and finished	yes	36 yeshre	14 yeshre	male	Paramedic 2 years		3	2	2			1					2	1	2	2	1		3	2	1		2	2	3	3	1	1	3	1	2	4	3	3	3	3	3	2	4	3				1
28319218	participated and finished	yes	42	22	female	EP		4	3	2				1				1	1	2	2	1	2	1	2	2		2	2	3	2	2	2	2	2	2	3	2	2	2	3	3	2	3	2			1
28327102	participated and finished	yes	30	6	female	Paramedic 2 years		3	3	1				1				2	1	4	1	1	4	3	1	2		3	3	2	4	1	1	3	3	3	4	3	3	2	3	4	2	3	3		1	1
28328635	participated and finished	yes	35	15	male	Paramedic 2 years		3	3	3				1				2	1	2	2	1		1	2	1		3	3	3	2	1	2	2	2	3	3	3	3	3	3	4	3	3	3			1
28343875	participated and finished	yes	28	5	male	Paramedic 2 years		4	3	3				1				1	2	2	2	1		1	2	3		3	3	4	3	2	2	1	1	2	2	4	4	3	3	2	2	4	3				1
28353653	participated and finished	yes	41	21	male	EP		3	3	2				1				1	1	2	2	1		1	2	1		3	3	3	3	2	2	2	3	2	2	2	1	3	2	3	3	3	3			1
28369904	participated and finished	yes	39	19	male	Paramedic 2 years		2	1	1		1						1	1	2	2	1		1	2	2		3	3	3	2	2	1	3	2	3	3	3	3	3	3	4	1	3	3			1
28423590	participated and finished	yes	22	3	male	Paramedic 2 years		3	3	2		1						2	1	2	2	1		1	2	1		3	3	3	2	3	2	3	2	2	3	2	2	2	3	2	3	4	3
28435699	participated and finished	yes	26	6	male	Paramedic 2 years		3	2	1		1						1	1	3	2	1		1	2	2		3	4	4	3	1	2	4	1	3	4	4	4	4	4	4	2	4	4			1
28439057	participated and finished	yes	26	6	male	Paramedic 2 years		2	1	1				1				3	1	2	1	2		2	2	1		3	3	3	3	2	2	3	3	3	4	4	3	3	3	3	4	3	3			1
28443103	participated and finished	yes	27	4	male	Paramedic 2 years		3	2	1		1						2	2	3	2	1		1	2	2		3	3	3	3	2	2	4	2	2	3	3	3	2	2	3	3	3	3				1
28443770	participated and finished	yes	20	1	female	Paramedic 2 years		2	2	1		1						2	1	2	1	2	3	1	2	1		3	3	3	4	1	1	2	3	2	4	3	4	4	3	4	2	3	3			1
28462647	participated and finished	yes	30	10	female	Paramedic 3 years		3	3	3			1					2	3	2	1	1	1	3	2	2		3	3	3	3	2	2	2	2	2	4	4	4	3	4	4	2	4	4
28470764	participated and finished	yes	25	5	male	Paramedic 2 years		3	3	3				1				2	2	2	1	1		3	2	3		3	4	3	4	1	1	2	2	3	4	4	3	4	2	4	3	4	4
28472357	participated and finished	yes	33	13	male	Paramedic 2 years		4	4	4			1					1	1	2	1	3		1	2	3		3	3	3	3	4	2	4	2	4	4	4	4	4	4	4	2	4	4		1
28531436	participated and finished	yes	27	8	male	Paramedic 2 years		3	3	4				1				2	1	3	1	1		1	1	1		3	3	4	3	2	1	1	3	3	4	4	4	3	3	3	1	4	3
28538423	participated and finished	yes	25	5	male	Paramedic 2 years		3	2	1				1				2	2	2	2	1		1	2	2		3	3	3	3	2	1	2	2	3	4	4	4	3	3	4	1	2	3				1
28557414	participated and finished	yes	41	15	male	Paramedic 2 years		4	2	1				1				2	1	2	2	3		1	1	2		3	3	4	3	2	1	3	2	3	4	4	4	4	3	3	3	4	4		1		1
28594700	participated and finished	yes	44	12	female	EP		4	3	3				1				3	3	2	2	2	4	2	2	2		3	3	3	3	2		2	2	3	4	2	3	3	3	3	2	3	3			1
28594930	participated and finished	yes	42	8	female	EP		3	2	1				1				3	2	2	2	1	3	1	2	3		3	3	3	3	2	2	2	3	3	4	3	3	3	3	4	1	2	3			1
28600176	participated and finished	yes	44	25	female	EP		4	2	1						1		2	3	3	2	1	2	1	2	1		3	3	3	3	3	2	4	3	2	3	3	3	3	1	3	2	3	2			1
28610693	participated and finished	yes	40	10	male	EP		3	3	2				1				2	4	2	2	1		1	2	1		2	3	3	3	3	1	2	2	3	3	3	3	3	3	2	1	3	3		1
28638562	participated and finished	yes	61	30	male	EP		4	3	3				1				1	1	2	2	2		2	1	2		3	3	4	3	1	1	3	3	3	4	4	3	4	4	4	1	3	3
28668997	participated and finished	yes	55	29	male	Paramedic 2 years		2	2	1		1						1	1	2	2	1		1	2	2		4	4	4	4	2	1	3	3	4	4	4	4	4	4	3	2	4	4
28722174	participated and finished	yes	30	1	male	EP		2	1	1		1						1	1	2	2	1		1	2	1		2	3	3	2	3	2	3	1	2	3	2	2	2	2	3	2	3	3		1	1
28737942	participated and finished	yes	31	1	male	EP		4	3	2				1				2	2	2	2	1		1	2	2		2	3	3	3	1	2	2	2	1	3	3	3	3	2	3	1	4	3			1
28768515	participated and finished	yes	39	19	male	EP		4	3	2				1				2	2	3	2	1		1	3	3		2	2	3	3	2	1	3	2	3	4	4	3	2	2	4	3	4	3			1
28797214	participated and finished	yes	38	17	male	Paramedic 3 years		3	3	2		1						2	2	3	2	2		3	2	2		3	3	3	3	3	2	2	2	3	3	3	3	3	3	4	2	4	4			1
28822462	participated and finished	yes	41	10	male	EP		2	4	4		1						3	4	1	3	2		3	2	2		3	3	4	4	3	2	3	4	4	4	4	4	4	4	3	3	3	3
28835137	participated and finished	yes	39	7	female	EP		3	3	3					1			2	3	2	1	2	2	1	2	2		3	2	3	3	1	2	3	2	2	3	2	2	2	3	2	1	2	2			1
28867948	participated and finished	yes	24	2	male	Paramedic 2 years		3	1	1				1				1	3	3	1	4		1	2	1		3	3	3	3	1	2	3	1	4	4	3	3	3	3	3	1	2	3				1
28952428	participated and finished	yes	32	2	male	Paramedic 2 years		3	3	2		1						2	2	3	2	1		1	1	2		3	3	4	3	2	1	3	1	2	4	4	4	4	3	4	1	3	4
28997287	participated and finished	yes	37	6	female	EP		3	3	2				1				2	2	1	2	2	2	1	1	2		3	3	3	3	3	1	4	4	4	4	3	3	3	2	3	3	4	3
29003012	participated and finished	yes	39	25	male	Paramedic 3 years		2	1	1				1				2	1	3	1	2		1	2	2		4	3	4	3	2	2	3	1	2	4	3	3	4	4	4	2	3	3		1	1
29004965	participated and finished	yes	55	25	female	Paramedic 2 years		2	1	1			1					2	1	3	2	2	4	2	1	1		3	3	4	3	2	2	2	1	3	4	3	4	3	2	4	2	3	3		1	1
29005363	participated and finished	yes	44 yeshre	11	male	EP		3	3	2				1				1	1	2	2	1		1	2	1		3	3	3	3	2	2	2	2	3	3	2	2	2	2	3	2	2	2		1	1
29015065	participated and finished	yes	23	3	female	Paramedic 2 years		2	1	1				1				2	3	2	1	3	2	3	1	1		4	4	4	3	1	1	3	3	2	4	3	3	3	4	4	1	4	4
29071894	participated and finished	yes	30	11	male	Paramedic 3 years		2	1	1		1						1	1	4	2	1		2	2	1		3	4	4	3	2	2	3	3	2	4	3	4	4	3	4	1	4	3				1
29119565	participated and finished	yes	24	4	male	Paramedic 2 years		4	3	1			1	1		1		2	2	3	1	1		1	2	1		4	4	3	4	2	1	2	1	3	4	4	4	3	3	4	4	4	4
29125187	participated and finished	yes	56	30	male	Paramedic 2 years		3	3	3				1				2	2	2	3	2		2	2	2		3	3	3	3	2	3		1	1	2		3	3	3	3	2	3	3		1		1
29133338	participated and finished	yes	20	1	male	Paramedic 2 years		3	2	1				1				1	1	2	2	1		1	2	2		3	3	3	3	2	2	2	2	2	4	1	1	1	1	3	2	2	3				1
29158132	participated and finished	yes	38	16	male	Paramedic 3 years		3	3	3				1				1	1	2	3	1		1	2	3		2	3	3	3	1	2	4	3	3	3	3	3	3	2	4	2	3	3
29217750	participated and finished	yes	52	24	male	EP		4	4	3			1	1				1	2	3	2	1		1	2	1		3	3	4	3	1	2	2	1	4	3	4	4	4	3	4	2	4	4
29221418	participated and finished	yes	47	30	male	EP		3	2	1				1				2	1	2	2	1		1	2	2		3	3	4	4	1	1	2	2	3	4	3	3	3	4	2	2	3	3
29228361	participated and finished	yes	52	24	male	EP		4	3	2				1				1	1	1	1	1		1	2	1		3	3	4	3	1	2	2	2	2	3	3	3	3	3	3	2	3	3			1
29233049	participated and finished	yes	45	16	male	EP		3	3	3				1				1	1	2	2	1		2	1	2		3	3	4	4	2	1	4	4	3	4	4	4	4	3	4	1	4	4
29286507	participated and finished	yes	49	21	female	EP		4	3	3					1			3	2	3	3	1	4	2	2	1		3	3	3	3	2	1	2	3	3	4	3	3	3	3	3	2	4	3
29295564	participated and finished	yes	39	4	female	Paramedic 2 years		3	2	1		1						1	2	2	1	1	3	1	2	1		3	4	4	4	3	2	3	1	3	3	3	3	2	2	3	3	3	3		1	1
29295741	participated and finished	yes	27	7	male	Paramedic 2 years		2	3	2		1						1	2	2	2	1		2	2	3		3	2	2	3	2	1	2	3	2	4	3	3	3	2	2	2	3	3			1	1
29296114	participated and finished	yes	37	15	male	Paramedic 3 years		3	2	2		1						2	1	2	1	3		1	1	1		3	3	3	3	1	1	2	2	3	3	3	3	3	3	3	1	3	3			1
29300038	participated and finished	yes	19	2	male	Paramedic 3 years		3	3	2				1				1	2	2	1			1	2	2		3	3	4	3	2	2	3	2	3	3	3	3	2	3	3	3	4	3		1
29302310	participated and finished	yes	22	2.5	male	Paramedic 2 years		3	1	1			1	1				1	1	3	2	2		1	2	1		3	2	3	3	2	2	1	2	2	3	3	3	3	3	3	2	3	2			1
29302410	participated and finished	yes	33	10	female	Paramedic 3 years		4	2	1		1						2	1	2	2	1	2	1	3	2		3	3	4	2	2	1	3	3	3	4	3	3	3	2	2	1	3	3		1
29306679	participated and finished	yes	31	1	male	EP		3	3	2				1				2	2	3	2	1		2	2	1		3	2	3	3	2	2	3	3	3	3	3	3	3	2	4	2	3	3		1	1
29307889	participated and finished	yes	48	32	male	EP		4	3	2				1				2	2	2	2	1		2	2	2		3	3	4	3	1	3	1	1	3	4	3	3	3	4	3	1	4	3
29321697	participated and finished	yes	40	10	male	EP		4	4	3			1	1	1	1		1	1	3	3	1		1	2	2		3	3	3	3	1	2	1	1	3	3	3	3	3	3	3	1	3	3			1
29336737	participated and finished	yes	53	34	male	Paramedic 2 years		3	3	3		1						2	1	3	1	3	4	1	1	1		3	3	4	4	2	2	2	2	4	4	3	3	4	2	4	3	3	3			1
29367813	participated and finished	yes	33	14	male	Paramedic 3 years		4	3	2		1						1	1	1	1	2		1	1	1		3	3	4	4	1	2	2	2	2	3	4	4	4	4	4	1	4	3
29367903	participated and finished	yes	29	5	male	Paramedic 2 years		3	2	1			1					2	2	2	2	3		1	2	2		3	2	3	3	1	2	2	3	1	3	3	3	2	2	2	1	2	3		1	1
29369286	participated and finished	yes	30	10	male	Paramedic 2 years		4	2	1				1				2	3	2	2	1		1	2	1		3	3	3	3	2	2	2	1	3	4	4	4	4	2	4	3	3	3
29370979	participated and finished	yes	30	6	male	Paramedic 2 years		4	2	1				1				1	1	3	2	3		3	2	2		3	3	3	3	2	2	3	2	2	4	3	3	3	3	3	1	3	3			1
29371254	participated and finished	yes	44	18	male	Paramedic 2 years		1	1	1		1						2	3	3	2	1		1	1	1		3	3	3	3	2	1	3	3	2	4	3	3	3	3	4	2	3	3
29371330	participated and finished	yes	33	8	male	Paramedic 2 years		3	3	3		1						2	3	2	2	2		3	2	2		3	3	4	3	2	2	4	2	4	4	4	3	3	3	3	2	4	3		1
29372917	participated and finished	yes	36	16	male	Paramedic 2 years		2	2	1				1				2	1	2	1	1		2	1	1		3	3	3	3	2	2	4	1	2	2	3	3	3	2	4	3	2	3		1	1
29379898	participated and finished	yes	36	12	male	Paramedic 2 years		3	2	1				1				3	4	2	1	3		3	2	3		3	3	3	3	2	2	2	1	2	3	3	3	2	3	3	2	3	3				1
29385052	participated and finished	yes	29	3	male	Paramedic 2 years		4	3	2		1						1	3	3	2	1		2	2	2		3	3	3	3	2	2	2	1	3	4	3	3	3	4	4	1	3	3		1
29422327	participated and finished	yes	50	25	male	EP		2	3	3				1				3	2	2	2	2	4	3	2	2		3	3	3	3	2	2	3	2	3	4	3	3	3	3	3	2	3	3			1
29425390	participated and finished	yes	52	20	male	EP		3	2	1			1		1			1	1	1	2	2		2	3	1		3	2	3	3	2	1	3	3	3	3	3	3	3	3	3	2	4	4			1
29431666	participated and finished	yes	35	4	male	EP		3	3	2				1				2	2	3	2	2		1	2	2		2	2	3	3	3	2	3	2	2	3	3	3	2	3	3	2	3	3		1	1
29433053	participated and finished	yes	36	10	male	Paramedic 3 years		2	1	1		1						1	1	2	2	1	4	2	2	2		3	3	3	3	2	2	1	1	1	3	2	2	2	2	3	3	3	3				1
29433426	participated and finished	yes	35	17	male	Paramedic 2 years		3	2	2			1					1	1	2	2	1		1	2	2		2	2	3	2	3	2	3	3	2	3	2	2	2	1	2	3	3	2
29434789	participated and finished	yes	43	12	male	EP		4	3	3				1				1	2	1	1	2		1	2	1		2	2	2	3	3	2	3	3	3	4	3	3	3	2	3	1	3	3			1	1
29435368	participated and finished	yes	33	15	male	Paramedic 2 years		3	3	2				1				2	3	2	2	1		1	2	2		2	2	3	3	1	2	2	2	3	2	3	3	3	3	3	2	3	3			1
29435718	participated and finished	yes	46	25	male	Paramedic 2 years		4	3	3				1				3	3	3	3	3		1	2	2		3	3	3	3	3	2	4	3	3	3	3	3	3	3	3	3	3	3			1
29435868	participated and finished	yes	50	30	male	Paramedic 2 years		3	2	1				1				2	3	3	2	1		3	2	2		3	3	4	4	2	2	4	1	1	4	4	4	4	4	3	3	3	3			1	1
29436047	participated and finished	yes	36	14	female	Paramedic 2 years		4	4	3				1				2	1	3	2	1	4	1	2	1		3	3	4	3	1	2	3	2	3	2	4	4	3	3	3	3	4	3
29436374	participated and finished	yes	38	9	male	EP		4	4	4						1		3	2	1	3	1		3	1	3		3	3	3	3	2	1	3	4	2	4	4	3	2	3	3	3	4	4			1
29437719	participated and finished	yes	48	28	male	Paramedic 2 years		3	3	2			1					2	2	2	2	2	3	3	2	2		3	3	3	3	2	1	3	3	3	3	3	3	3	2	3	3	3	3			1
29449288	participated and finished	yes	33	17	male	EP		2	2	2				1				4	4	2	2	1		3	1	3		4	4	4	4	1	1	1	1	3	4	4	4	4	4	4	1	4	4
29452013	participated and finished	yes	40	20	male	Paramedic 2 years		4	4	4						1		1	1	4	4	1		1	1	3		3	3	3	3	1	2	1	1	2	1	3	2	3	1	1	1	3	3
29462267	participated and finished	yes	51	28	male	Paramedic 2 years		4	3	2			1					2	2	3	2	3		1	3	2		3	3	4	3	2	3	3	2	3	4	3	3	2	2	2	3	4	3
29468478	participated and finished	yes	35	15	male	EP		3	2	1			1	1		1		1	1	2	2	1		1	2	2		3	3	3	2	2	2	1	1	3	2	3	3	2	3	2	1	3	2		1	1
29474695	participated and finished	yes	33	8	male	Paramedic 2 years		3	2	1			1					1	2	3	2	2		1	2	1		2	3	3	2	1	1	2	1	3	3	2	2	2	3	3	3	2	3
29475039	participated and finished	yes	21	2	female	Paramedic 2 years		2	1	1			1	1				1	2	3	2	1	1	1	2	2		3	2	4	3	2	3	4	3	2	2	4	4	3	4	4	2	2	3		1	1
29475324	participated and finished	yes	44	16	male	EP		3	1	1						1		2	2	3	3	1		1	2	1		3	3	4	3	4	3	4	3	1	3	3	3	2	2	3	2	3	3			1
29476539	participated and finished	yes	44	18	male	Paramedic 2 years		3	2	2				1				2	2	3	2	2		3	2	2		3	3	3	3	2	2	2	2	3	4	4	3	3	3	3	2	4	4		1
29477322	participated and finished	yes	35	14	male	Paramedic 2 years		4	3	3				1				2	2	1	1	1		2	1	1		4	3	4	4	2	2	1	1	2	3	3	3	4	4	4	1	4	3
29479127	participated and finished	yes	59	26	male	EP		4	3	3				1	1	1		2	1	1	1	3		1	2	1		3	3	3	3	2	1	2	2	3	4	4	4	4	4	4	1	4	4
29501457	participated and finished	yes	30	5	male	Paramedic 2 years		3	2	1		1						2	1	2	2	2		1	2	1		2	2	2	2	1	2	2	3	3	3	3	2	2	2	3	2	3	2				1
29511393	participated and finished	yes	49	20	male	EP		4	3	2				1				1	1	3	2	1		1	2	1		3	3	4		2	2	4	4	3	4	4	4	4	3	4	2	4	3
29518655	participated and finished	yes	24	2	female	Paramedic 2 years		3	2	1				1				1	1	3	3	1	2	1	2	1		2	3	3	3	1	2	1	1	2	4	4	4	4	1	3	1	2	3				1
29531592	participated and finished	yes	35	15	female	Paramedic 3 years		1	1	1		1						1	1	3	2	1	1	1	2	2		3	3	4	3	2	2	3	1	2	2	3	3	3	3	3	2	3	3			1
29557783	participated and finished	yes	44	25	male	Paramedic 3 years		3	3	2		1						2	2	1	1	3		1	2	1		3	3	4	3	2	1	2	2	2	4	3	4	3	3	4	1	4	3			1
29561430	participated and finished	yes	25	5	male	Paramedic 3 years		3	1	1		1						2	1	2	2	1		1	2	2		3	3	3	3	2	2	3	1	3	4	3	3	3	3	2	1	3	3
29563521	participated and finished	yes	36	3	male	EP		4	3	2				1				2	2	2	2	1		1	3	2		2	3	3	3	3				3		3	3	3	2	3	2	3	3
29574623	participated and finished	yes	35	9	male	Paramedic 2 years		3	3	2		1						2	2	1	1	2		2	3	2		3	3	3	3	1	1	2	2	3	4	4	3	3	2	2	1	3	3		1	1
29579828	participated and finished	yes	43	26	male	Paramedic 2 years		3	2	1		1						2	4	2	2	1		1	2	1		3	3	4	4	3	2	3	2	3	4	4	3	3	3	4	1	4	3
29599640	participated and finished	yes	37	4	male	Paramedic 2 years		3	3	1				1				1	2	3	2	1		2	1	1		3	3	3	2	1	2	2	2	1	3	3	4	4	3	3	3	4	3			1	1
29632097	participated and finished	yes	22	2	male	Paramedic 3 years		3	2	2		1						2	3	3	2	3		2	1	2		3	3	4	4	1	1	3	1	2	4	4	4	3	4	4	1	3	3		1	1
29752742	participated and finished	yes	31	1	female	EP		4	3	3			1					2	1	2	2	2	2	2	2	2		3	3	3	3	2	2	2	2	3	3	3	3	2	2	3	2	3	3		1
29821075	participated and finished	yes	53	15	male	EP		3	3	3					1			3	2	4	3	2		1	2	2		3	3	3		2	2	4	3	4	4	3	3	3	3	3	3	3	3
29826527	participated and finished	yes	56	6	male	EP		3	2	2				1				2	2	3	2	1		1	2	2		3	3	2	3	2	2	3	3	3	4	2	2	2	2	3	1	3	2			1
29894008	participated and finished	yes	57	30	male	EP		3	2	2				1				2	2	1	1	2		1	2	2		3	3	3	3	2	2	4	3	4	3	3	3	3	2	3	2	3	3			1
29940788	participated and finished	yes	31	10	male	Paramedic 2 years		3	3	2			1					2	3	2	2	1		1	1	2		3	3	3	3	2	2	3	2	1	3	3	3	3	3	3	1	3	3		1
29997859	participated and finished	yes	52	22	male	EP		3	2	2		1						1	1	2	2	1		2	2	2		3	3	3	3	2	2	2	2	3	4	3	3	3	3	3	2	3	3			1
30004864	participated and finished	yes	49	16	female	EP		3	3	3				1				2	3	3	3	1	4	2	2	1		3	3	3	4	2	2	3	3	2	4	3	3	1	3	2	2	3	3			1
30013276	participated and finished	yes	40	9	male	Paramedic 2 years		4	2	1		1						1	1	4	4	1		1	2	1		3	3	3	3	2	2	2	1	2	3	4	4	4	4	4	1	3	3
30044798	participated and finished	yes	34	3	male	EP		4	4	3				1				1	1	3	2	1		1	2	2		3	2	3	3	2	2	1	1	2	3	3	2	3	3	3	1	3	2
30083435	participated and finished	yes	27	3	male	Paramedic 2 years		3	3	2		1						1	2	2	1	1		2	2	2		3	3	3	3	2	1	2	1	3	4	3	3	3	2	4	2	3	3		1	1
30095715	participated and finished	yes	48	16	male	EP		3	2	2				1				1	1	2	2	2	2	3	2	1		3	4	4	4	2	2	2	2	3	4	4	4	4	4	4	2	4	4		1
30099703	participated and finished	yes	48	17	female	EP		3	2	2				1				3	2	2	2	2	3	3	2	1		3	3	3	3	2	1	2	2	3	4	3	3	3	3	4	2	3	3
30129349	participated and finished	yes	61	31	female	EP		1	1	1				1				1	1	3	2	4		1	1	1		3	3	3	3	1	1	1	1	2	4	3	3	3	3	3	1	3	3
30138989	participated and finished	yes	50	26	male	EP		4	3	2				1				1	1	3	2	1		3	2	1		3	3	3	4	1	2	4	4	3	3	3	3	3	3	4		2	3
30149947	participated and finished	yes	47	16	male	EP		4	2	1				1				2	2	2	2	1		1	2	2		3	3	4	4	1	2	1	2	3	4	3	3	3	3	4	1	4	3			1
30157425	participated and finished	yes	44	15	male	EP		4	3	2						1		3	3	3	3	2		2	2	3		2	3	3	3	3	2	4	4	3	4	3	3	3	1	3	3	4	3			1
30170944	participated and finished	yes	55	20	female	EP		2	2	2								1	1	2	2	3	2	3	2	1		3	3	3	2	2	1	2	3	4	4	3	3	3	3	4	2	3	3			1
30171339	participated and finished	yes	43	11	male	EP		4	4	4				1				1	1	2	1	1		1	1	1		1	2	3	1	1	2	3	1	2	4	2	2	2	1	2	2	3	3			1
30171400	participated and finished	yes	39	3	male	EP		3	2	1						1		1	2	2	2	2		4	2	2		3	3	3	3	2	2	3	2	3	4	3	3	3	3	4	2	3	3			1
30172627	participated and finished	yes	36	6.5	male	EP		4	3	3				1				2	2	3	2	2		2	3	2		3	3	3	2	4	2	4	4	2	3	3	3	3	2	3	2	3	3		1
30176189	participated and finished	yes	44	13	female	EP		3	3	3				1				2	2	2	2	1	3	1	2	2		3	3	4	3	1	2			4	4	4	4	4	2	4		4	4
30176653	participated and finished	yes	51	20	male	EP		3	3	2				1				3	2	2	2	2		1	2	3		3	3	3	3	2	2	4	2	3	3	3	3	3	3	3	4	3	3			1
30190321	participated and finished	yes	34	6	male	EP		4	3	3				1				3	2	2	2	2		1	1	1		3	3	4	3	2	2	3	2	4	4	4	4	4	2	4	2	4	3
30193851	participated and finished	yes	61	32	male	EP		4	4	4		1						4	2	1	3	2		1	1	1		3	3	4	3	2	1	2	2	3	3	4	4	3	3		2	3	4
30197282	participated and finished	yes	36	4	male	EP		4	2	1				1				3	2	2	1	1		1	2	2		2	2	3	2	2	2	2	2	2	3	3	3	3	3	4	2	3	3			1
30201368	participated and finished	yes	38	7	male	EP		2	3	2			1	1	1			1	1	3	2	2		1	2	1		2	2	3	2	2	2	3	3	3	4	3	3	2	3	3	2	3	3		1	1
30204936	participated and finished	yes	41	13	female	EP		3	3	3				1				2	1	2	2	1	4	1	2	2		3	3	3	3	2	2	3	3	2	4	3	3	2	3	3	2	3	3
30219869	participated and finished	yes	56	25	female	EP		3	2	1				1				1	1	3	2	1	4	1	2	2		2	2	3	3	2	2	3	3	3	4	3	3	4	3	4	1	3	3			1
30225639	participated and finished	yes	62	30	male	EP		3	4	4				1				2	3	2	2	3		1	2	1		3	3	3	3	1	2	3	3	4	4	4	3	3	3	4	2	4	3			1
30226728	participated and finished	yes	54	25	female	EP		3	3	3		1						2	3	4	4	1	1	1	4	3		4	4	4	4	4	3	4	4	1	1	4	4	4	4	4	3	4	4
30232197	participated and finished	yes	38	20	male	EP		3	2	1				1				1	1	3	2	1		1	2	2		3	3	3	3	2	2	3	2	3	4	3	2	3	2	3	2	3	3			1
30250311	participated and finished	yes	53	36	male	EP		4	4	3				1				2	2	2	2	3		1	1	1		3	3	3	3	1	2	2	2	3	4	4	4	4	4	4	2	4	4
30258819	participated and finished	yes	35	7	male	EP		3	3	2				1				2	1	2	2	1		2	2	3		2	3	3	2	3	2	4	2	3	4	3	3	2	2	4	3	3	3			1
30259768	participated and finished	yes	48	13	male	EP		4	3	3			1	1				2	1	2	2	1		2	2	2		3	2	3	3	2	2	3	3	3	4	3	3	3	3	4	2	3	3			1
30265607	participated and finished	yes	62 yeshre	32 yeshre	male	EP		4	2	1				1				2	2	2	1	3		2	2	2		3	3	4	3	2	2	3	3	4	4	3	3	3	4	4	3	4	3			1
30269237	participated and finished	yes	33	14	male	Paramedic 3 years		3	2	1		1						2	2	3	2	2		1	2	3		3	3	3	3	2	2	3	3	2	3	3	3	3	2	3	3	3	3				1
30291561	participated and finished	yes	36	6	male	EP		4	3	1			1	1				2	1	3	2	1		1	2	2		3	3	4	3	1	2	2	3	3	4	3	3	3	3	4	1	3	3		1	1
30304145	participated and finished	yes	55	26	male	EP		3	3	3						1		2	2	3	3	1		2	1	1		3	3	4	3	2	1	3	3	2	4	3	3	2	2	3	3	3	3			1
30324290	participated and finished	yes	35	1	male	EP		3	2	2			1					1	1	2	2	1		1	2	1		2	2	3	2	2	2	2	2	3	4	3	2	2	1	3	1	3	2		1	1	1
30324558	participated and finished	yes	59	40!	male	EP		4	4	4			1					2	2	2	2	2		3	2	2		3	3	4	4	1	1	4	4	3	4	4	4	4	2	3	3	4	3
30332798	participated and finished	yes	43	12	male	EP		3	3	2			1	1				2	2	2	2	1		2	2	1		2	2	3	2	1		3	2	2	4	3	3	3	2	3	2	2	3			1
30332984	participated and finished	yes	46	25	male	EP		3	3	3					1			1	2	3	2	2		2	2	2		3	3	3	3	2	1	3	3	3	4	3	3	3	2	3	2	3	3		1	1
30355097	participated and finished	yes	48	20	male	EP		3	3	3				1				2	2	3	3	2		1	2	2		3	3	3	3	2	2	3	3	3	4	3	3	3	3	4	2	3	3
30394718	participated and finished	yes	37	4	male	EP		3	2	2				1				2	2	1	1	1		1	2	2		3	3	3	3	2	2	3	3	3	3	3	3	3	2	3	2	3	3		1	1
30397277	participated and finished	yes	34	2	female	EP		3	2	1			1					1	1	3	3	1	3	1	2	2		2	2	3	3	3	2	4	4	3	3	2	2	2	2	2	1	3	2		1		1
30398850	participated and finished	yes	36	2	male	EP		2	2	2			1	1				1	1	2	1	1		1	2	1		3	3	3	2	1	2	2	2	3	4	3	2	2	3	4	1	3	3			1
30399234	participated and finished	yes	41	2	female	EP		2	2	2				1				1	2	1	1	1	2	1	2	1		3	3	3	3	2	2	2	1	4	4	3	3	3	3	3	1	3	3
30403033	participated and finished	yes	32	1	male	EP		3	3	2				1				2	1	2	2	1		1	3	2		2	2	3	2	1	2	3	1	3	4	4	4	2	3	4	1	3	3		1		1
30417000	participated and finished	yes	58	27	male	EP		3	3	1		1	1					3	2	1	1	1	3	3	2	1		3	3	3	3	2	1	1	1	4	4	3	3	3	3	3	2	3	3		1
30423211	participated and finished	yes	35	6	female	EP		3	3	2					1			1	3	2	2	3	3	2	2	2		3	3	4	3	2	2	4	3		4	3	4	3	3	4	3	4	3			1
30428112	participated and finished	yes	54	27	male	EP		4	4	3				1				1	2	2	2	1		1	2	1		3	3	3	3	3	2	4	4	3	3	3	3	3	3	3	2	3	3		1	1
30433467	participated and finished	yes	40	8	female	EP		3	1	1			1					2	1	2	2	1	3	1	2	2		3	3	3	3	2	2	3	2	2	4	3	3	3	3	3	2	3	3			1
30436504	participated and finished	yes	61	15	male	EP		4	4	2				1	1			1	1	2	2	1		1	2	1		3	3	3	3	3	1	4	3	3	4	3	3	2	3	4	3	3	3
30454294	participated and finished	yes	53	24	male	EP		4	3	3				1				2	2	2	2	1		2	2	2		3	3	4	3	1	1	4	3	4	3	4	4	3	3	4	1	4	3				1
30478329	participated and finished	yes	36	16	male	EP		3	3	3			1					1	1	2	2	1		1	2	2		2	2	3	2	3	2	3	2	3	3	3	3	3	3	3	1	3	3			1
30495707	participated and finished	yes	36	9	female	EP		3	2	2				1				2	1	2	2	2	3	1	2	2		3	3	3	2	3	2	3	3	3	3	3	3	3	2	4	3	3	3			1
30526155	participated and finished	yes	56	37	male	EP		4	4	2		1						2	2	4	2	1		1	2	1		3	3	3	3	2	1	2	2	3	4	3	3	3	3	3	1	3	3			1
30556915	participated and finished	yes	32	3	male	EP		4	3	3				1				1	2	4	2	1		1	2	3		2	2	2	3	1	2	4	2	3	4	3	3	2	1	3	1	3	2		1	1
30566396	participated and finished	yes	23	5	male	Paramedic 2 years		1	1	1		1		1				3	3	2	3	1	4	1	3	3		3	3	4	3	2	3	3	2	2	3	3	3	2	3	3	2	3	3
30570702	participated and finished	yes	45	3	female	EP		3	3	2		1						1	1	2	2	2	3	3	2	2		2	3	4	3	2	2	3	2	1	3	3	2	3	3	4	3	3	3
30570981	participated and finished	yes	51	13	female	EP		3	2	1			1					1	2	2	2	2	2	1	2	1		3	3	3	3	2	2	3	2	3	2	3	3	2	2	3	1	3	3
30576211	participated and finished	yes	38	18	male	EP		4	3	3		1						2	3	2	2	1		1	1	2		3	3	4	3	1	2			3	4	3	3	3	4	3	1	4	4			1
30593116	participated and finished	yes	44	25	male	Paramedic 2 years		3	3	3			1					2	2	2	2	2						3	3	3	3	3	1	3	3	3	4	4	4	3	3	4	2	3	3
30739389	participated and finished	yes	35	16	male	EP		3	3	3				1				2	1	2	1	1		1	1	2		4	4	4	4	1	3	3	2	4	4	3	3	4	4	4	1	3	3
30760095	participated and finished	yes	41	20	male	EP		4	4	4			1					2	1	2	2	1		3	2	1		3	3	4	4	3	1	1	1	1	3	4	4	4	4	4	1	3	4			1
30762967	participated and finished	yes	49	16	male	EP		3	3	3				1	1			3	3	2	2	1		1	2	2		3	3	3	3	4	2	3	3	3	4	3	3	3	3	3	2	3	3			1
30766043	participated and finished	yes	62	44 yeshre	male	EP		4	3	3				1				1	2	2	2	2		3	1	2		3	3	1	3	3	2	3	3	3	4	3	3		3	4	2	3	3
30772256	participated and finished	yes	46	26	male	EP		4	4	3		1						1	1	3	2	1		1	2	1		3	3	4	3	2	2	2	2	3	3	4	3	4	4	4	3	3	3		1
30779406	participated and finished	yes	38	5	male	EP		3	3	3		1						1	1	1	1	1		1	1	1		3	3	3	3	2	2	4	4	3	4	4	4	4	4	3	1	4	4		1	1
30792507	participated and finished	yes	42	4	male	EP		4	4	4				1				1	1	1	1	3		1	1	1		3	2	3	3	2	1	1	3	3	4	3	3	3	3	4	1	3	3				1
30813536	participated and finished	yes	39	2	female	EP		3	2	1		1						1	1	2	2	3	3	1	2	2		3	3	4	3	3	2	2	2	3	4	3	4	3	4	3	2	4	3				1
30832402	participated and finished	yes	37	7	female	EP		3	3	2				1				2	2	1	1	1	3	1	1	2		3	3	3	3	2	1	2	2	3	4	3	3	2	4	3	1	3	3
31033356	participated and finished	yes	49	18	male	EP		3	2	1				1				1	1	1	1	1		1	2	1		3	3	3	3	2	2	2	2	3	3	3	3	3	3	3	2	2	3		1
31073116	participated and finished	yes	32	13	male	EP		4	3	3				1				2	3	1	1	2		2	1	1		3	3	4	4	1	2	3	2	4	4	4	4	4	4	4	2	4	4		1
31079225	participated and finished	yes	42	13	male	EP		4	4	3			1					2	1	2	2	2		2	2	2		3	3	3	3	2	2	3	2	3	4	4	4	4	2	4	3	4	3			1
31088557	participated and finished	yes	38	18	male	EP		2	2	2		1						3	3	2	2	1		1	3	4		2	1	3	3	1	2	3	2	4	4	4	3	3	3	4	2	2	3		1
31097148	participated and finished	yes	32	1	male	EP		3	2	2		1						2	2	2	2	3		1	2	1		3	3	3	3	3	2	2	2	4	4	3	3	3	3	3	3	3	3			1
31099386	participated and finished	yes	37	6	male	EP		3	3	3						1		2	3	2	1	1		1	2	3		3	3	4	2	1	1	4	3	4	4	4	4	4	4	4	2	3	3
31161262	participated and finished	yes	39	12	male	EP		4	4	2				1				3	1	2	2	1		1	2	2		3	3	3	3	1	2	3	3	3	4	3	3	3	3	4	1	4	3				1
31231480	participated and finished	yes	31	11	male	Paramedic 2 years		4	2	2			1					2	3	4	2	2		2	2	2		2	2	3	2	2	2	2	2	2	3	4	4	4	4	4	2	3	3
31239489	participated and finished	yes	23	5	male	Paramedic 2 years		4	3	2				1				1	2	3	2	1		1	2	1		3	3	4	4	2	2	2	2	2	3	4	3	3	3	3	1	3	2		1
31383848	participated and finished	yes	29	10	male	Paramedic 2 years		4	2	1				1				1	1	3	2	2		1	3	2		3	3	3	3	1	2	4	3	2	3	1	2	2	2	2	1	3	2
31478168	participated and finished	yes	31	13	male	EP		4	3	1				1				1	1	3	3	1		1	2	1		2	2	3	3	3	3	2	2	1	3	3	3	2	1	3	2	3	3
31618182	participated and finished	yes	45 yeshre	14	female	EP		4	2	1				1				1	2	2	2	1	4	1	1	1		3	3		4	1	1		1	3	4	4	3	3	3		1	4	3
32363145	participated and finished	yes	29	1	male	EP		3	2	1		1						1	1	2	2	1		1	3	1		2	2	3	3	2	2	3	2	3	3	3	2	1	1	2	3	2	2		1	1
32412914	participated and finished	yes		40	male	EP		3	3	2		1						2	1	3	3	1		2	1	2		3	4	4	4	2	3	3	3	3	4	4	4	4	3	3	3	4	3		1	1
32422295	participated and finished	yes	55	28	male	EP		3	2	1					1			1	2	2	2	1		3	2	2		3	3	3	3	3	1	3	2	3	3	3	3	3	3	3	2	3	3			1
32429240	participated and finished	yes	52	23	male	EP		4	3	2				1				2	1	3	1	1		2	1	1		3	3	4	3	2	1	4	3	4	4	4	4	3	2	4	2	4	4
32431198	participated and finished	yes	48	19	male	EP		4	3	2				1				2	2	3	2	1		2	2	1		3	3	4	4	1	1	4	4	2	3	3	3	3	2	3	2	3	3			1
32445473	participated and finished	yes	60	25	male	EP		4	4	3				1				1	1	2	3	2		1	2	2		3	3	4	4	1	1	3	3	4	4	3	3	3	3	4	1	2	3			1
32449551	participated and finished	yes	54	37	male	EP		3	3	2					1			2	2	3	3	1		1	2	1		3	3	3	3	3	2	3	3	3	4	3	2	2	2	3	2	2	2			1
32449703	participated and finished	yes	48	16	male	EP		4	2	3						1		4	4	2	2	2		2	1	2		3	3	4	3	2	1	1	1	4	4	4	4	4	3	4	2	4	4
32479515	participated and finished	yes	66	36	male	EP		3	3	3						1		1	1	2	2	2		1	2	2		3	3	3	3	1	2		3	3	4	3	3	3	3	3	2	3	3			1
32480760	participated and finished	yes	23	5	male	Paramedic 2 years		3	2	1				1				3	2	3	2	1		2	1	2		3	3	4	4	2	2	1	1	3	4	4	4	4	4	3	2	3	4		1	1
32481270	participated and finished	yes	21	2	female	Paramedic 2 years		3	3	3		1						1	2	3	2	2	4	1	2	2		3	3	3	3	2	2	4	2	3	4	3	4	3	2	3	3	4	3
32485641	participated and finished	yes	21	2	male	Paramedic 2 years		4	2	1		1						2	1	2	2	1		1	1	2		4	3	3	4	2	2	2	2	3	4	4	4	4	3	2	1	3	4
32494017	participated and finished	yes	41	16	male	Paramedic 2 years		4	3	3			1	1				3	2	2	2	1		1	2	2		3	3	3	3	2	2	4	1		4	3	3	3	2	3	2	3	2
32495116	participated and finished	yes	43	23	male	Paramedic 3 years		3	3	3			1					3	2	3	3	1		1	2	2		3	3	3	2	3	3	3	3	1	1	3	3	3	2	3	2	3	3		1
32495359	participated and finished	yes	38	6	male	Paramedic 2 years		3	2	2			1	1				1	2	2	2	1		1	2	3		3	3	3	3	2	2	2	2	3	4	3	3	3	3	4	2	3	3
32509555	participated and finished	yes	42	13	male	EP		4	3	3				1				4	1	3	2	1		1	1	2		3	3	3	3	1	2	2	2	3	3	3	3	3	3	3	2	3	3
32515056	participated and finished	yes	37	15	male	Paramedic 2 years		3	2	2		1						2	2	2	1	2		3	2	2		3	3	4	3	2	2	3	2	2	4	4	4	4	4	3	2	4	4
32549384	participated and finished	yes	30	3	male	Paramedic 2 years		3	2	1			1					2	2	2	2	2		1	2	3		3	3	3	3	2	2	3	2	3	4	3	3	3	2	3	3	3	3		1	1
32549469	participated and finished	yes	26	1	male	Paramedic 2 years		3	2	2		1						3	2	3	2	2		2	2	2		3	3	4	3	2	1	4	2	1	3	3	3	4	3	4	2	3	3		1
32558371	participated and finished	yes	35	5	male	EP		3	2	1				1				1	1	2	2	1		1	2	1		3	3	4	3	2	1	3	3	3	2	3	3	2	2	2	1	3	3
32558397	participated and finished	yes	35	7	female	EP		4	3	2				1		1		1	2	2	1	2	4	1	1	2		3	3	4	3	2	1	4	2	3	3	3	3	3	2	3	2	4	3			1
32558403	participated and finished	yes	30	3	male	Paramedic 2 years		3	2	1		1		1				1	1	2	2	1		1	1	1		3	3	4	3	1	1	1	1	3	4	4	4	3	3	4	3	4	3		1	1
32558412	participated and finished	yes	25	5	male	Paramedic 2 years		4	3	3			1					3	1	2	2	1		1	1	2		3	3	3	3	2	2	4	2	3	4	3	3	3	3	4	1	4	3			1
32558541	participated and finished	yes	37	7	male	EP		4	4	2					1			1	1	3	2	1		1	2	1		3	3	4	3	1	2	2	2	3	4	4	3	4	3	4	3	4	3			1
32558599	participated and finished	yes	39	20	male	EP		4	3	2				1				1	1	2	2	1		1	2	1		3	3	3	3	1	2	3	2	2	3	3	3	3	2	3	1	2	3		1
32558709	participated and finished	yes	37	4	male	EP		2	2	2				1				1	1	2	2	2		1	2	1		2	2	3	2	2	3	2	2	3	3	2	2	2	2	2	2	2	2		1	1
32558829	participated and finished	yes	35	10	male	Paramedic 3 years		4	2	2				1				1	1	3	2	2		1	1	1		3	3	4	3	1	2	1		2	4	4	3	3	4	3	1	3	3
32558888	participated and finished	yes	33	1	female	EP		3	3	2		1						1	2	2	1	3	4	2	2	1		3	3	3	3	3	1	3	1	3	4	3	3	3	3	3	2	4	3		1
32558924	participated and finished	yes	41	6	male	EP		4	4	4		1						1	1	2	2	1		2	1	1		4	4	4	4	1	1	1	1	3	4	4	4	4	3	4	1	4	4
32558926	participated and finished	yes	29	10	male	EP		4	3	3					1			2	2	3	2	2		1	2	1		3	3	3	3	2	2	3	2	3	4	3	3	3	3	4	1	2	3		1
32558932	participated and finished	yes	35	2 als Notarzt, früher 6 als rettungssanitäter	male	EP		3	2	2				1				1	1	3	2	1		1	2	2		3	2	3	3	3	1	4	4	2	4	3	3	2	2	3	2	3	3		1	1
32558975	participated and finished	yes	41	22	male	EP		3	2	1				1				2	2	2	2	1		1	2	1		2	2	3	2	3	2	3	2	3	3	2	2	2	3	3	2	3	3
32559037	participated and finished	yes	21	3	male	Paramedic 2 years		4	3	2				1				1	2	3	2	2		1	2	1		3	3	4	3	2	2	1	1	2	4	3	3	3	4	3	2	3	2		1	1
32559054	participated and finished	yes	34	16	male	Paramedic 2 years		4	3	2				1		1		3	3	2	1	1		1	2	2		3	3	3	3	3	2	4	3	2	4	3	3	2	3	3	1	3	3
32559079	participated and finished	yes	40	3	female	EP		3	3	2				1				1	2	1	1	2	3	1	2	2		3	3	3	3	1	2	2	2	3	3	3	3	3	2	3	1	3	3			1
32559155	participated and finished	yes	55	30	female	EP		3	3	2				1				2	1	2	2	1	3	1	1	1		3	3	3	3	1	1	2	2	3	4	4	3	4	2	4	1	4	3		1
32559161	participated and finished	yes	45	25	male	Paramedic 3 years		3	4	4				1				1	1	2	2	3		1	1	1		3	3	3	4	1	1	1	1	3	3	3	4	3	4	4	2	3	3		1
32559265	participated and finished	yes	29	5	male	EP		4	3	3		1						2	2	2	2	1	2	1	2	2		2	3	3	3	2	3	2	2	3	4	3	2	3	2	4	2	4	2			1
32559290	participated and finished	yes	23	4	male	Paramedic 2 years		4	3	2		1						1	2	3	2	3		1	2	3		3	3	3	3	2	2	3	2	3	4	4	4	4	3	4	2	4	3
32559408	participated and finished	yes	33	3	male	EP		3	2	1					1			1	1	2	2	2		1	2	2		3	3	3	2	1	1	3	2	3	4	3	3	3	3	4	1	4	3			1
32559418	participated and finished	yes	48	21	male	Paramedic 3 years		3	3	1		1						1	1	3	1	1	2	1	1	1		3	3	4	3	1	1	1	1	3	4	3	3	4	4	3	2	4	3
32559530	participated and finished	yes	40	20	male	Paramedic 3 years		4	3	1				1				1	1	3	1	1		1	1	1		3	3	4	4	1	2	1	1	3	4	3	3	4	4	4	1	3	3			1
32559599	participated and finished	yes	32	13	male	EP		4	3	2		1						1	1	2	2	1		1	1	1		3	3	4	3	1	2	1	1	3	4	4	4	4	3	3	1	4	3
32559686	participated and finished	yes	24	6	male	Paramedic 3 years		3	2	1			1	1				2	2	2	1	3		1	2	2		3	3	4	3	2	2	3	1	3	4	3	3	3	3	4	1	4	3			1
32559799	participated and finished	yes	38	5	male	EP		4	3	2				1				1	2	1	1	2		1	1	1		3	3	3	3	1	1	1	1	3	4	3	3	3	3	3	1	4	3			1
32559873	participated and finished	yes	36	7	male	EP		3	2	2			1					1	2	3	2	1		1	2	1		3	3	3	2	2	2	2	2	3	4	3	3	3	4	3	1	4	3				1
32559876	participated and finished	yes	41	20	female	EP		3	2	2		1						2	2	2	2	1	3	1	2	1		3	3	4	2	3	1	3	1	2	4	3	3	3	2	4	2	3	3				1
32559945	participated and finished	yes	38	19	male	EP		4	3	3						1		1	1	2	2	1		1	2	1		3	3	3	3	1	2	1	1	3	3	2	3	3	4	4	1	3	3		1
32559962	participated and finished	yes	37	7	male	EP		4	3	2					1			2	1	1	1	1		1	2	1		3	3	4	4	1	2	2	1	2	4	3	3	4	3	4	1	4	3
32560161	participated and finished	yes	45	27	male	EP		3	3	3		1						2	2	2	2	2		2	1	1		3	3	4	4	2	1	1	1	3	4	4	3	3	3	3	1	3	3			1
32560185	participated and finished	yes	44	26	male	EP		3	3	2					1			1	1	2	2	1		2	1	1		3	3	3	4	1	1	2	2	4	4	4	4	4	4	4	1	4	4
32560214	participated and finished	yes	36	5	male	Paramedic 2 years		3	3	2				1				1	1	2	1	1		2	2	1		3	4	4	4	1	1	2	2	3	4	4	4	3	3	3	2	3	3		1	1
32560215	participated and finished	yes	37	11	male	Paramedic 2 years		3	2	1				1				2	2	2	1	1	3	4	2	2		3	3	3	3	3	1	3	2	2	4	3	3	3	3	3	2	3	3		1	1
32560335	participated and finished	yes	46	8	female	EP		4	2	2		1						4	2	3	2	1	4	1	2	2		3	3	4	3	2	2	3	1	3	4	4	4	4	3	3	2	4	3
32560399	participated and finished	yes	27	6	male	Paramedic 2 years		2	2	1				1				2	2	3	2	1		1	2	2		3	2	3	3	2	2	2	2	2	3	3	2	3		3	3	3	3
32560478	participated and finished	yes	25	3	male	Paramedic 2 years		2	3	2				1				2	2	3	2	1		2	2	1		3	3	3	3	2	2	4	2	3	3	3	3	3	2	3	3	3	3		1	1	1
32560757	participated and finished	yes	47	24	male	Paramedic 2 years		3	2	1		1						1	1	4	2	1		1	1	1		4	4	4	4	1	2	1	1	3	3	3	3	4	4	3	2	1	3			1
32560766	participated and finished	yes	35	3	female	EP		3	2	1		1						2	1	2	2	2	3	1	1	1		3	3	4	3	2	2	1	1	3	4	3	4	3	4	4	1	3	3		1	1
32560823	participated and finished	yes	36	5	female	EP		3	3	2				1				1	1	1	2	1	2	1	2	1		3	3	3	3	2	1	2	2	4	4	4	4	3	2	4	2	3	3
32560836	participated and finished	yes	46	27	male	EP		4	2	2			1					2	2	3	2	2		1	2	1		3	3	3	3	2	2	3	2	2	3	3	3	2	2	3	1	3	3		1	1
32560853	participated and finished	yes	48	26	male	Paramedic 3 years		3	2	1			1					1	1	3	2	1		2	1	1		3	3	3	3	2	3	3	2	4	3	3	3	3	2	3	2	4	4			1
32560869	participated and finished	yes	40	22	male	Paramedic 3 years		4	4	3			1	1				1	2	3	2	2		1	2	2		3	3	3	3	2	1	2	2	3	4	4	4	4	4	3	2	4	3
32560957	participated and finished	yes	40	22	male	EP		3	3	2				1	1			2	1	1	1	1		1	2	1		3	3	3	3	2	2	1	2	3	4	3	2	3	2	3	2	2	3			1	1
32561108	participated and finished	yes	34	5	female	Paramedic 3 years		3	2	2		1						2	1	2	2	1	4	1	2	2		3	3	4	4	3	2	3	3	3	4	3	3	2	2	4	1	4	4			1
32561173	participated and finished	yes	38	14	male	Paramedic 2 years		3	2	1		1						1	1	2	1	1		2	1	1		3	4	4	4	1	1	3	1	3	4	4	4	4	3	4	1	4	4		1
32561302	participated and finished	yes	38	20	male	EP		3	3	3				1				2	2	2	2	1		2	2	1		3	3	3	3	2	1	2	2	3	4	3	3	3	3	3	2	3	3			1
32561404	participated and finished	yes	23	4	male	Paramedic 3 years		3	2	1				1				3	1	3	2	1		1	2	2		3	3	4	4	2	2	2	2	3	4	4	4	4	3	4	2	4	4
32561557	participated and finished	yes	29	1	male	EP		3	2	1				1	1			1	2	2	2	1		2	2	1		2	3	3	2	2	3	2	2	3	3	3	3	2	2	3	2	3	3		1	1
32562234	participated and finished	yes	41	21	male	EP		3	3	3				1				2	2	2	2	1		1	1	2		3	3	4	3	2	2	3	3	2	3	3	3	2	2	4	3	3	3			1
32562290	participated and finished	yes	39	13	male	Paramedic 2 years		3	3	2				1				1	2	2	2	2		2	3	1		3	3	3	2	1	2	2	2	2	3	3	3	3	4	4	1	3	3		1	1
32562627	participated and finished	yes	38	5	female	EP		3	3	2				1				2	2	2	2	2	4	2	2	2		3	3	3	3	2	2	3	2	3	4	3	4	3	3	3	2	4	3			1
32563256	participated and finished	yes	30	11	male	Paramedic 2 years		3	3	3			1	1				1	3	2	2	1		1	2	2		3	3	3	3	2	3	3	3	1	1	1	1	1	2	1	1	2	2				1
32563505	participated and finished	yes	38	15	male	EP		4	3	3		1						2	2	2	2	2		2	2	2		3	3	3	3	2	2	1	1	2	4	4	4	4	4	4	1	4	3		1
32563525	participated and finished	yes	24	3	male	Paramedic 2 years		3	1	1				1				1	2	2	2	1		1	2	2		3	3	3	3	3	1	3	1	3	4	3	3	2	3	3	2	3	3
32563707	participated and finished	yes	24	5	male	Paramedic 3 years		3	2	1				1				1	1	2	2	1		1	2	1		4	4	3	4	1	2	2	2	1	4	4	4	4	3	4	1	4	4			1	1
32563745	participated and finished	yes	32	1	male	EP		4	3	1				1				1	1	2	1	2		1	2	1		3	2	4	3	2	2	3	3	2	4	3	3	3	3	3	1	4	3		1	1	1
32563958	participated and finished	yes	25	6	male	Paramedic 2 years		4	3	3		1						1	1	3	2	1		1	2	1		3	3	3	3	2	2	2	2	3	3	3	3	2	2	4	3	4	4			1
32564034	participated and finished	yes	43	18	male	Paramedic 3 years		4	3	2		1						2	3	3	2	1		2	1	1		3	3	3	3	1	2	1	1	3	4	3	3	3	2	3	2	3	3		1
32564623	participated and finished	yes	28	6	male	Paramedic 3 years		4	4	2				1				1	3	3	1	1		2	2	2		4	3	4	3	1	2	2	2	4	3	4	3	3	2	3	1	4	3
32565950	participated and finished	yes	37	6	female	EP		2	2	1		1						1	1	2	2	1	2	2	1	1		3	3	4	3	1	2	1	1	2	3	3	3	3	3	3	1	3	3			1
32566668	participated and finished	yes	39	10	male	EP		2	3	1				1	1			2	3	1	1	2		1	2	1		3	3	3	3	1	2	3	1	3	4	3	3	3	2	3	1	3	3				1
32566832	participated and finished	yes	29	7	male	Paramedic 2 years		4	2	1		1						3	2	2	2	2		2	1	2		4	4	4	4	2	1	2	2	3	4	4	4	4	3	4	2	4	4
32567335	participated and finished	yes	50	20	male	Paramedic 3 years		4	2	1				1				1	1	4	2	1		1	2	2		3	3	3	3	1	2	1	1	3	4	3	4	2	3	3	2	3	3
32571351	participated and finished	yes	40	7	male	EP		3	2	1				1				1	1	2	1	1		1	2	1		3	2	3	3	3	2	3	3	3	3	2	2	2	3	3	3	3	3			1
32572255	participated and finished	yes	34	15	male	Paramedic 3 years		4	3	3		1						1	2	3	1	2		1	1	3		3	3	3	3	2	2	1	1	3	4	3	3	4	3	3	1	4	3			1
32575365	participated and finished	yes	41	14	male	Paramedic 2 years		2	2	2		1						2	1	3	2	2		1	2	1		3	3	4	3	2	2	2	2	2	3	3	4	3	4	4	1	3	3		1
32575702	participated and finished	yes	28	1	male	EP		4	3	2		1						2	2	2	2	2		1	2	2		2	2	4	2	4	2	2	2	3	4	4	4	3	2	3	2	3	3
32578451	participated and finished	yes	46	22	male	EP		3	4	4				1				2	1	2	2	1		1	2	2		2	2	3	2	3	2	3	3	2	3	3	3	2	2	3	2	2	3			1	1
32578851	participated and finished	yes	41	8	male	EP		4	3	3			1	1	1	1		1	2	3	3	1		1	3	1		2	2	3	2	2	2	3	3	3	4	2	2	2	2	3	2	2	2			1
32580265	participated and finished	yes	44	2	female	Paramedic 2 years		3	2	2		1						1	2	1	1	1	3	1	1	2		3	3	4	3	3	1	4	3	4	4	3	3	3	3	4	2	4	3		1	1
32580713	participated and finished	yes	51	32	male	EP		3	2	1						1		1	1	2	2	2		1	1	1		3	3	4	3	2	1	2	1	3	4	3	3	3	3	3	1	3	3			1
32596503	participated and finished	yes	40	10	male	EP		3	2	1								2	1	2	2	1		1	2	2		3	3	4		3	1	3	1	4	4	3	3	3	3	3	2	3	3
32597847	participated and finished	yes	41	21	male	EP		3	3	2				1				2	1	2	2	2		2	2	2		2	2	3	2	3	3	2	2	2	3	3	2	3	3	4	2	3	2
32598249	participated and finished	yes	26	4.5	male	Paramedic 2 years		4	3	2			1	1				1	1	2	2	1		1	2	2		2	2	3	2	3	1	3	3	2	3	2	3	2	2	3	1	3	2			1
32602900	participated and finished	yes	48	5	male	Paramedic 2 years		3	1	1		1						1	4	1	2	1		1	2	1		1	3	4	3	3	2	4	4	3	1	3	3	3	2	3	1	3	3			1
32603799	participated and finished	yes	21	2	male	Paramedic 2 years		3	4	2		1						2	2	3	2	1		1	2	2		3	4	4	3	2	2	4	2	2	3	3	2	3	2	3	2	4	3			1
32626153	participated and finished	yes	40	9	male	EP		4	3	3		1						2	1	2	2	2		1	2	1		4	4	3	3	1	2	2	2	3	3	3	3	3	3	2	2	3	3
32638595	participated and finished	yes	30	3	male	EP		3	3	3				1				1	2	2	2	2		1	2	1		3	3	3	3	3	2	4	3	3	4	3	3	2	2	3	3	3	3			1
32722027	participated and finished	yes	55	27	male	EP		2	3	3			1	1	1	1		3	3	2	2	2		3	2	2		3	3	3	4	2	2	3	2	3	3	4	4	4	3	4	2	3	3
32743550	participated and finished	yes	34	8.5	male	Paramedic 2 years		4	2	2				1				2	3	2	2	2		2	2	1		3	3	3	3	3	1	3	1	2	4	3	3	3	2	3	3	3	3			1
32763071	participated and finished	yes	29	10	male	Paramedic 2 years		1	1	1			1					2	1	2	2	2		1	3	3		3	3	3	3	4	2	4	1	2	4	3	2	2	2	3	3	3	3
32769939	participated and finished	yes	29	11	male	Paramedic 3 years		3	2	1		1						1	1	3	1	2		1	2	2		3	3	4	3	3	1	3	2	2	4	3	3	3	4	4	2	3	3		1
32917767	participated and finished	yes	39	12	male	EP		3	3	3		1						3	2	3	3	1		1	2	4		3	3	4	3	4	1	4	4	4	2	4	4	3	3	3	3	4	4
32971145	participated and finished	yes	43	11	male	EP		3	2	2			1	1				2	1	2	1	1		1	2	1		3	2	3	3	2	3	2	3	3	3	3	3	2	3	3	3	3	2			1
32999330	participated and finished	yes	51	23	female	EP		4	3	3				1				1	1	2	2	2	4	3	1	1		4	4	4	4	2	2	3	3	3	4	4	4	4	3	4	2	4	4
33006551	participated and finished	yes	32	4	female	EP		4	3	2				1				2	2	2	2	1	3	1	1	2		3	3	4	3	2	1	3	1	3	3	3	4	3	3	4	2	3	3
33205350	participated and finished	yes	35	8	male	EP		4	3	2				1	1			1	2	3	2	1		1	1	2		2	2	3	3	2	2	1	1	4	4	3	2	3	2	3	1	3	3			1
33436429	participated and finished	yes	49	22	male	EP		4	3	2				1				2	2	2	2	1		1	2	2		2	2	3	3	3	1	4	3	3	4	3	3	3	3	2	3	3	3		1
34299868	participated and finished	yes	27	8	female	Paramedic 2 years		3	2	1				1				2	3	2	2	1	4	1	2	2		2	3	3	3	2	2	3	2	3	4	3	3	3	4	3	2	3	3
34380627	participated and finished	yes	49	22	male	EP		3	2	2				1				2	2	2	2	1		1	2	1		3	3	3	3	3	2	3	2	3	3	3	3	3	3	3	2	3	3			1
34410412	participated and finished	yes	31	12	male	EP		3	2	1				1				1	1	2	2	1		1	2	1		3	2	4	3	3	2	3	3	3	4	3	3	2	3	3	1	3	2			1
52056928	participated and finished	yes	21	3.5	female	Paramedic 3 years		3	2	1		1						2	1	3	2	2	2	1	2	1		3	3	4	3	1	2	1	1	2	2	3	3	2	3	3	1	4	3
53567631	participated and finished	yes	20	2	male	Paramedic 3 years		1	1	1		1						1	3	3	1	1		1	2	1		3	3	3	4	1	1	2	3	2	2	3	2	3	2	3	4	3	3
57613322	participated and finished	yes	20	1.5	female	Paramedic 3 years		3	1	1				1				1	1	3	2	1	2	1	2	1		2	2	3	2	2	2	1	1	1	2	3	3	1	3	4	1	3	2
57747231	participated and finished	yes	34	14	male	Paramedic 3 years		4	3	2		1						1	2	2	2	1	4	1	2	2		3	3	3	3	2	2	3	2	2	4	3	3	3	3	3	3	3	3		1
59569349	participated and finished	yes	30	4	male	Paramedic 3 years		3	2	2				1				2	1	2	2	2		1	2	2		3	3	4	3	1	1	2	2	2	4	3	3	3	2	3	1	3	3				1
59889101	participated and finished	yes	40	22	male	Paramedic 2 years		3	3	3		1						3	1	3	1	1		1	2	1		3	3	3	3	2	1	2	2	3	4	3	3	2	3	3	1	3	3
[truncated: 72 more columns]
